# Supplementary material for: Combined Transcriptomics and Metabolomics Analysis Reveals the Effect of Selenium Fertilization on Lycium barbarum Fruit
Source: Molecules. 2023 Dec 14;28(24):8088. doi: 10.3390/molecules28248088 (PMC10745541; doi:10.3390/molecules28248088)
Supplement: Supplementary file 1 [file molecules-28-08088-s001.zip]

Archive with 6 entries (6 files):
- Figure S1.pdf
- File S1 The list of standard compounds used for MRM analysis .xlsx
- Supplementary Data.pdf
- Table S1.xlsx
- Table S2.xlsx
- Table S3.xlsx
