# Supplementary material for: Combined Transcriptomics and Metabolomics Analysis Reveals the Effect of Selenium Fertilization on Lycium barbarum Fruit
Source: Molecules. 2023 Dec 14;28(24):8088. doi: 10.3390/molecules28248088 (PMC10745541; doi:10.3390/molecules28248088)
Supplement: Supplementary file 1 [file molecules-28-08088-s001.zip › File S1 The list of standard compounds used for MRM analysis .xlsx]

## Sheet: Sheet1
ID	KEGG_ID	EXACT_MASS	NAME_EN	CLASS_EN	ionmode	rt	CK_1	CK_2	CK_3	Mean CK	QC_01	QC_02	QC_03	Mean QC	SE1_1	SE1_2	SE1_3	Mean SE1	SE2_1	SE2_2	SE2_3	Mean SE2	SE3_1	SE3_2	SE3_3	Mean SE3
1	C06082	264.1362	(+)-Abscisic acid	phytohormone	-	7.86	3.401203e-03	6.062120e-03	1.139732e-04	0.00319243206666667	6.522991e-03	1.465772e-04	3.845480e-03	0.00350501606666667	1.031138e-04	1.038782e-04	1.074248e-04	0.0001048056	1.879360e-03	9.793795e-05	1.402017e-03	0.00112643831666667	1.140308e-04	3.489729e-03	3.112366e-03	0.0022387086
2	C11864	332.1624	Gibberellin A4	phytohormone	-	9.98	0.004680613	0.004239525	0.003727512	0.00421588333333333	0.006252527	0.002183118	0.004544358	0.00432666766666667	0.001236970	0.002500004	0.003721300	0.00248609133333333	0.002701046	0.003226003	0.003100506	0.003009185	0.003155441	0.003482243	0.002759095	0.00313225966666667
3	C09755	610.1898	Hesperidin	flavonoids	-	6.65	0.003979685	0.020560231	0.007071548	0.0105371546666667	0.004550818	0.001636841	0.003327673	0.00317177733333333	0.003436278	0.005749971	0.011136688	0.00677431233333333	0.001178973	0.003866489	0.006702192	0.00391588466666667	0.003700801	0.006654068	0.008655792	0.006336887
4	C09806	610.1898	Neohesperidin	flavonoids	-	6.83	0.003979685	0.006512655	0.005383148	0.00529182933333333	0.007007097	0.003328348	0.005463307	0.00526625066666667	0.001512547	0.003857141	0.002342234	0.00257064066666667	0.001178973	0.002657851	0.006513356	0.00345006	0.004394810	0.011291961	0.003389316	0.00635869566666667
5		624.169035	Narcissoside	flavonoids	-	6.38	3.3548304	3.1665775	3.0142126	3.17854016666667	1.0812009	0.8604242	0.9887449	0.97679	0.7895188	1.4914709	1.3273314	1.2027737	0.6691644	0.6587941	1.3253828	0.8844471	0.9802840	0.9442555	1.1457488	1.02342943333333
6	C17834	608.1741	Spinosin	flavonoids	-	5.79	0.05228926	0.05272805	0.03059465	0.0452039866666667	0.05256883	0.08356089	0.06560730	0.0672456733333333	0.07096089	0.02985019	0.02167097	0.04082735	0.02415249	0.01185213	0.08748642	0.04116368	0.06987496	0.03519204	0.09874306	0.0679366866666667
7		101.047678	1-Aminocyclopropanecarboxylic acid	phytohormone	+	0.7	0.1501964	0.1270905	0.1466461	0.141311	0.1519119	0.2111006	0.1768279	0.1799468	0.1113074	0.2043775	0.1767878	0.164157566666667	0.1788494	0.1733378	0.1495435	0.167243566666667	0.2069274	0.1666549	0.1617225	0.178434933333333
8	C11512	224.1412	Methyl jasmonate	phytohormone	+	11.3	0.028121177	0.010945699	0.010902719	0.0166565316666667	0.008040198	0.016081831	0.011421704	0.011847911	0.013022995	0.010447307	0.015658501	0.0130429343333333	0.008650824	0.011427871	0.010915137	0.0103312773333333	0.012340202	0.013420849	0.010168657	0.0119765693333333
9	C16741	162.1004	5-Hydroxylysine	amino acids	+	0.55	0.002180232	0.002345817	0.002663338	0.00239646233333333	0.001993447	0.003060040	0.002442221	0.00249856933333333	0.004735985	0.002369774	0.002100381	0.00306871333333333	0.002529650	0.004810366	0.001644877	0.00299496433333333	0.003690959	0.001306864	0.002990966	0.00266292966666667
10	C08493	145.0528	Indole-3-carboxaldehyde	phytohormone	+	6.73	0.02409913	0.01908203	0.03137797	0.0248530433333333	0.04755419	0.05693651	0.05151061	0.0520004366666667	0.01246988	0.01659535	0.02069671	0.0165873133333333	0.01819932	0.02877381	0.03240716	0.0264600966666667	0.02750238	0.03330419	0.02474695	0.02851784
11		199.040006	2-Chloro-DL-Phenylalanine	internal standards	+	3.85	105.96461	64.75701	86.84784	85.8564866666667	80.37065	117.40529	95.95638	97.9107733333333	78.19170	87.57562	81.64634	82.47122	81.70668	79.09968	76.07093	78.9590966666667	94.69764	75.09101	70.46797	80.08554
12	C10073	464.0955	Hyperoside	flavonoids	+	6.99	0.044662091	0.008907533	0.017620293	0.0237299723333333	0.001947035	0.007965297	0.004476524	0.00479628533333333	0.010918577	0.004431208	0.018765298	0.0113716943333333	0.005753073	0.002580154	0.005974817	0.004769348	0.011811562	0.007889375	0.006471217	0.00872405133333333
13	C05623	464.0955	Isoquercitrin	flavonoids	+	6.06	5.49611728	0.83026554	6.09700913	4.14113065	2.55169973	0.44515891	1.66726111	1.55470658333333	1.49989306	0.37159429	0.26964828	0.713711876666667	0.13784034	1.58683191	0.08769287	0.604121706666667	2.08791593	2.13164851	2.41308908	2.21088450666667
14	C00954	175.0633	Indole-3-acetic acid	phytohormone	+	7.14	0.009124579	0.005057963	0.002665796	0.00561611266666667	0.004386284	0.005084027	0.004680763	0.00471702466666667	0.003342771	0.011142999	0.007462686	0.007316152	0.004286268	0.004713018	0.006384787	0.00512802433333333	0.004767130	0.011485319	0.004590644	0.00694769766666667
15	C02029	221.1277	DL-Dihydrozeatin	phytohormone	+	3.52	0.005046687	0.002696465	0.006129716	0.00462428933333333	0.006516054	0.008018896	0.007149465	0.00722813833333333	0.004595721	0.008138496	0.004665804	0.005800007	0.005349592	0.005588682	0.002754158	0.004564144	0.004369312	0.004142416	0.004151530	0.004221086
16	C10038	300.0634	Diosmetin	flavonoids	+	9.15	0.0034705636	0.0012503673	0.0016050333	0.00210865473333333	0.0012034452	0.0017361410	0.0014276398	0.001455742	0.0022882096	0.0035570545	0.0038756275	0.0032402972	0.0027061742	0.0006778135	0.0022987335	0.0018942404	0.0009945210	0.0009508579	0.0015412681	0.00116221566666667
17	C09734	300.0998	Farrerol	flavonoids	+	10.61	0.0054010043	0.0052349749	0.0029171941	0.00451772443333333	0.0046271037	0.0045958109	0.0046153069	0.0046127405	0.0031590662	0.0022573150	0.0040852415	0.00316720756666667	0.0034248495	0.0009736265	0.0024801202	0.0022928654	0.0018223056	0.0017632719	0.0031736289	0.0022530688
18	C00082	181.0739	L-Tyrosine	amino acids	+	1.93	0.3618849	0.4604985	0.5710730	0.464485466666667	0.4206190	0.3407263	0.3871704	0.382838566666667	0.3020915	0.6033546	0.6519532	0.5191331	0.5287480	0.4305047	0.6100493	0.523100666666667	0.5536248	0.6518971	0.7226579	0.6427266
19	C00814	284.0685	Biochanin A	flavonoids	+	11.21	0.021705638	0.009227155	0.008088977	0.0130072566666667	0.016356132	0.009850534	0.013627211	0.013277959	0.014282222	0.019831147	0.015625675	0.0165796813333333	0.008433141	0.012571725	0.008157209	0.00972069166666667	0.017948483	0.030363984	0.006804573	0.0183723466666667
20		432.105647	Genistin	flavonoids	+	6.62	0.014990344	0.007718996	0.001323550	0.00801096333333333	0.003700976	0.009363748	0.006081598	0.00638210733333333	0.004926677	0.009949292	0.004840314	0.00657209433333333	0.003851363	0.003157031	0.002054108	0.003020834	0.017791092	0.002042035	0.007161882	0.00899833633333333
21	C01460	432.1056	Vitexin	flavonoids	+	5.92	0.017092278	0.009637646	0.011169361	0.012633095	0.012559938	0.017931459	0.014820764	0.0151040536666667	0.011531175	0.020812266	0.025822303	0.0193885813333333	0.006123404	0.050637849	0.007572018	0.0214444236666667	0.003573542	0.012106700	0.027058794	0.0142463453333333
22	C01152	169.0851	1-Methy-L-histidine	amino acids	+	0.61	0.004567448	0.008865117	0.003452890	0.005628485	0.004690293	0.006212303	0.005331224	0.00541127333333333	0.005065519	0.009008061	0.007340428	0.00713800266666667	0.003495074	0.005077846	0.001390610	0.00332117666666667	0.009055241	0.007630860	0.009850906	0.008845669
23	C01152	169.0851	3-Methy-L-histidine	amino acids	+	0.61	0.009922659	0.015865482	0.012442994	0.0127437116666667	0.023153212	0.035942670	0.028534209	0.0292100303333333	0.029843663	0.018584225	0.040905266	0.029777718	0.041826187	0.029009291	0.041419503	0.037418327	0.047120068	0.016941592	0.033529283	0.0325303143333333
24	C11284	203.0946	3-Indolebutyric acid	phytohormone	+	9	0.003808010	0.008287834	0.004597288	0.00556437733333333	0.007315061	0.011996541	0.009284393	0.00953199833333333	0.008820544	0.011180550	0.010089758	0.010030284	0.004332242	0.005734319	0.008500030	0.00618886366666667	0.005071297	0.005919092	0.008006485	0.00633229133333333
25		335.159354	N6-isopentenyladenosine	phytohormone	+	6.1	0.01392794	0.01417719	0.02034825	0.0161511266666667	0.04176629	0.06158667	0.05010717	0.0511533766666667	0.11884130	0.09383081	0.04026767	0.08431326	0.07102526	0.07937881	0.06473994	0.07171467	0.09370071	0.13491619	0.10217755	0.110264816666667
26	C16431	351.1543	trans-Zeatin-riboside	phytohormone	+	4.31	0.005309227	0.007857690	0.009384606	0.00751717433333333	0.006831598	0.016302184	0.010813208	0.0113156633333333	0.012199388	0.009296541	0.010712684	0.0107362043333333	0.011104189	0.010180591	0.016724232	0.0126696706666667	0.015878071	0.024143610	0.011041037	0.017020906
27	C16700	138.0317	Protocatechualdehyde	flavonoids	+	4.2	0.20306979	0.23963308	0.23575228	0.226151716666667	0.13544721	0.14810320	0.14080495	0.141451786666667	0.09819125	0.13501761	0.16103388	0.131414246666667	0.08139862	0.08618365	0.07638196	0.08132141	0.12219300	0.11737872	0.10264262	0.114071446666667
28	C08650	256.0736	isoliquiritigenin	flavonoids	+	9.73	0.003181330	0.001843384	0.001291753	0.002105489	0.001789220	0.003718625	0.002600494	0.00270277966666667	0.001703064	0.002254158	0.003986917	0.00264804633333333	0.003310705	0.003099266	0.001792775	0.00273424866666667	0.001178284	0.002400302	0.001871516	0.00181670066666667
29	C06561	272.0685	Chalconaringenin	flavonoids	+	8.78	0.075213031	0.094681660	0.095432729	0.0884424733333333	0.126894643	0.111008655	0.120256325	0.119386541	0.245348576	0.148543541	0.260965043	0.21828572	0.001890785	0.147193684	0.192092111	0.113725526666667	0.261388025	0.310298017	0.349660615	0.307115552333333
30	C00509	272.0685	Naringenin	flavonoids	+	8.86	0.07231851	0.07893840	0.10300611	0.08475434	0.06385655	0.13667050	0.09447220	0.0983330833333333	0.17152703	0.13621077	0.13413156	0.147289786666667	0.15466556	0.14719368	0.11555319	0.139137476666667	0.26138803	0.15032272	0.34966062	0.253790456666667
31	C10046	284.0685	Genkwanin	flavonoids	+	11.1	0.0004314398	0.0011667958	0.0001139732	0.000570736266666667	0.0071650887	0.0009694350	0.0045637222	0.00423274863333333	0.0001031138	0.0029240391	0.0001074248	0.00104485923333333	0.0001048505	0.0007026937	0.0010411390	0.000616227733333333	0.0021018513	0.0001074990	0.0000960191	0.000768456466666667
32	C01378	288.0634	Fisetin	flavonoids	+	7.03	0.0029096480	0.0017964324	0.0013318935	0.00201265796666667	0.0045264321	0.0016335900	0.0033121610	0.00315739436666667	0.0010292437	0.0023393843	0.0060815174	0.00315004846666667	0.0027086785	0.0020275480	0.0031243380	0.00262018816666667	0.0040606478	0.0009175357	0.0011187312	0.0020323049
33	C05334	286.0841	Isosakuranetin	flavonoids	+	11.04	3.427906e-03	5.896440e-04	1.657500e-03	0.00189168333333333	3.355210e-03	5.553245e-04	2.179657e-03	0.00203006383333333	1.756521e-03	1.038782e-04	3.468194e-03	0.00177619773333333	1.048505e-04	6.978833e-04	9.755815e-05	0.000300097316666667	3.677053e-04	1.411151e-03	1.288367e-03	0.00102240776666667
34	C10534	300.0634	Tectorigenin	flavonoids	+	9.03	0.004032699	0.001208052	0.002725587	0.002655446	0.002039264	0.003814651	0.002785891	0.00287993533333333	0.001732425	0.002224844	0.001999457	0.00198557533333333	0.002820309	0.003134915	0.003801220	0.003252148	0.002375408	0.003265699	0.001500744	0.002380617
35	C01617	304.0583	Taxifolin	flavonoids	+	6.28	0.02200895	0.02125147	0.02752450	0.0235949733333333	0.01678052	0.02164554	0.01882974	0.0190852666666667	0.01812128	0.02987644	0.02200158	0.0233331	0.01281199	0.01080931	0.01677470	0.0134653333333333	0.02026937	0.02239240	0.01654517	0.0197356466666667
36	C12127	306.074	Gallocatechin	flavonoids	+	3.36	0.0019181484	0.0017442138	0.0019552696	0.00187254393333333	0.0014038380	0.0010066076	0.0012373291	0.0012159249	0.0034732759	0.0025104011	0.0006495327	0.0022110699	0.0017458779	0.0019851123	0.0011708409	0.0016339437	0.0057378210	0.0011021182	0.0018926271	0.00291085543333333
37	C10107	318.0376	Myricetin	flavonoids	+	7.05	0.0002068604	0.0001498417	0.0013270763	0.000561259466666667	0.0015041072	0.0009301626	0.0012633710	0.00123254693333333	0.0006905579	0.0021344484	0.0018300068	0.00155167103333333	0.0001807540	0.0012961171	0.0004907931	0.000655888066666667	0.0005563393	0.0023065260	0.0003401872	0.00106768416666667
38	C02906	320.0532	Dihydromyricetin	flavonoids	+	5.27	0.0308908437	0.0020874266	0.0039989598	0.0123257433666667	0.0051664160	0.0037369707	0.0045672625	0.0044902164	0.0020096196	0.0016511916	0.0250010708	0.00955396066666667	0.0183253268	0.0006342619	0.0135604481	0.0108400122666667	0.0022102583	0.0013819072	0.0277195174	0.0104372276333333
39	C10186	372.1209	sinensetin	flavonoids	+	10.34	0.0054991051	0.0025984248	0.0017057751	0.00326776833333333	0.0034267644	0.0042953603	0.0037927568	0.00383829383333333	0.0025749716	0.0035961502	0.0013882896	0.0025198038	0.0032832708	0.0009592518	0.0009388443	0.0017271223	0.0021752576	0.0018693798	0.0025840095	0.00220954896666667
40	C10216	416.1107	Daidzin	flavonoids	+	5.45	0.042085854	0.013886274	0.018962669	0.0249782656666667	0.017152712	0.002987324	0.011205322	0.0104484526666667	0.005560031	0.010761313	0.015267972	0.010529772	0.009917559	0.004842508	0.004467982	0.00640934966666667	0.005679713	0.005537756	0.002696568	0.00463801233333333
41	C16195	446.1213	Glycitin	flavonoids	+	5.57	0.004447843	0.255235720	0.208344741	0.156009434666667	0.169863090	0.074676495	0.129914611	0.124818065333333	0.016541743	0.066192608	0.063218487	0.048650946	0.570384168	0.257613215	0.154010227	0.32733587	0.163449147	0.045059089	0.003564854	0.07069103
42	C12249	448.1006	Astragalin	flavonoids	+	6.52	0.17213263	0.18436618	0.18276187	0.17975356	0.10628339	0.08721699	0.09830261	0.0972676633333333	0.08161314	0.14125479	0.14877753	0.12388182	0.07696934	0.06068102	0.06798117	0.0685438433333333	0.10539741	0.13844261	0.12493782	0.122925946666667
43		448.100561	Cynaroside	flavonoids	+	6.1	0.024820059	0.526666802	0.600975890	0.384154250333333	0.009098462	0.311314413	0.136094576	0.152169150333333	0.014068591	0.586051301	0.016084544	0.205401478666667	0.221848472	0.133660821	0.289853623	0.215120972	0.434918229	0.011664159	0.016656729	0.154413039
44	C01821	448.1006	Homoorientin	flavonoids	+	5.43	0.0115725674	0.0141620623	0.0176405457	0.0144583918	0.0059068408	0.0114429572	0.0082348860	0.008528228	0.0006077261	0.0077064346	0.0009267057	0.0030802888	0.0009055660	0.0144564926	0.0126838754	0.00934864466666667	0.0098201702	0.0042979412	0.0156492815	0.0099224643
45	C10181	564.1479	Schaftoside	flavonoids	+	6.35	0.0037809345	0.0010991238	0.0027160435	0.00253203393333333	0.0033150381	0.0019773155	0.0027538859	0.00268207983333333	0.0009243568	0.0045295944	0.0047615587	0.00340516996666667	0.0010330051	0.0019213074	0.0018387581	0.0015976902	0.0032667393	0.0019889287	0.0032820669	0.00284591163333333
46	C21833	594.1585	Kaempferol-3-O-rutinoside	flavonoids	+	6.29	1.7442699	2.2318251	2.5663696	2.18082153333333	0.6440286	0.8634141	0.7364043	0.747949	0.8421404	1.5224727	1.4275125	1.26404186666667	0.5410624	0.6189973	1.1149396	0.7583331	1.0444127	1.0212189	1.0360334	1.03388833333333
47	C05625	610.1534	Rutin	flavonoids	+	5.85	42.434038	34.506248	31.651437	36.197241	16.834499	17.068426	16.937718	16.946881	12.094353	26.146433	25.703552	21.3147793333333	7.493686	10.624812	19.272474	12.4636573333333	11.841159	16.659539	14.510380	14.337026
48		624.169035	Isorhamnetin-3-O-nehesperidine	flavonoids	+	6.02	5.713399e-04	4.189289e-04	5.204182e-01	0.173802822933333	1.086566e-01	8.355202e-02	9.813925e-02	0.0967826233333333	1.031138e-04	1.038782e-04	1.074248e-04	0.0001048056	1.048505e-04	9.793795e-05	2.510013e-04	0.00015126325	1.140308e-04	9.305989e-02	1.374951e-03	0.0315162906
49	C10084	316.0583	Isorhamnetin	flavonoids	+	9.23	1.332620e-03	1.272593e-03	4.551028e-03	0.00238541366666667	2.883796e-03	2.337479e-03	2.655072e-03	0.002625449	1.031138e-04	1.038782e-04	4.950968e-04	0.0002340296	9.533102e-04	9.793795e-05	9.755815e-05	0.000382935433333333	1.140308e-04	1.430177e-03	1.163576e-03	0.0009025946
50	C00183	117.078979	L-Valine	Amino acid and derivatives	+	0.93	0.8238280	1.0754789	0.9315475	0.943618133333333	0.4633503	0.5876440	0.5157149	0.5222364	0.1823372	0.7237641	0.5294394	0.478513566666667	0.3901936	0.2526116	0.4208565	0.3545539	0.4076064	0.3115642	0.3065040	0.341891533333333
51	C00188	119.058244	L-Threonine	Amino acid and derivatives	+	0.64	1.0037903	0.8226347	1.0527734	0.9597328	1.1805731	1.0863588	1.1413287	1.13608686666667	0.8353841	1.3018149	1.1074850	1.08156133333333	0.9568744	0.9457721	1.0028191	0.968488533333333	1.0906843	1.2906263	0.9573589	1.11288983333333
52	C00148	115.063329	Proline	Amino acid and derivatives	+	0.73	162.74336	153.64264	141.66568	152.683893333333	95.05196	101.56202	97.81532	98.1431	83.33252	122.64120	92.90070	99.6248066666667	125.11261	100.33239	87.38143	104.275476666667	91.91894	118.14560	101.46970	103.844746666667
53	C00065	105.042594	L-Serine	Amino acid and derivatives	+	0.62	0.7825408	0.5676361	0.6138640	0.6546803	0.4856356	0.7544484	0.5987347	0.612939566666667	0.4524897	0.5882202	0.5145195	0.5184098	0.5211451	0.5359056	0.4176488	0.4915665	0.5433013	0.5008822	0.4570090	0.5003975
54	C20635	189.078979	Methyl (indol-3-yl)acetate	Alkaloids	+	9.48	0.004849409	0.006428138	0.003486586	0.00492137766666667	0.001588317	0.004451051	0.002791724	0.00294369733333333	0.003348243	0.001738876	0.003778389	0.00295516933333333	0.002205753	0.004124667	0.006542524	0.00429098133333333	0.001536641	0.001865021	0.001534664	0.001645442
55	C00062	174.111676	L-Arginine	Amino acid and derivatives	+	0.6	70.44490	72.21433	96.44499	79.7014066666667	58.64532	75.61638	65.79383	66.6851766666667	61.61985	91.38281	86.29209	79.7649166666667	83.27237	69.65357	68.33181	73.7525833333333	69.77542	71.24926	64.83336	68.6193466666667
56	C00152	132.053493	L-Asparagine	Amino acid and derivatives	+	0.64	2.227215	2.357873	2.804270	2.46311933333333	2.203668	3.033571	2.553043	2.59676066666667	1.806873	3.107998	2.784038	2.566303	2.551502	2.659506	2.127619	2.446209	2.892284	2.269495	2.602712	2.58816366666667
57	C01602	132.089878	L-Ornithine	Amino acid and derivatives	+	0.55	1.047006	1.183034	1.333270	1.18777	1.201238	1.622572	1.378637	1.40081566666667	1.489470	1.765681	1.191165	1.48210533333333	2.073970	2.098258	1.962183	2.04480366666667	1.946678	1.717096	1.828532	1.83076866666667
58	C00049	133.037509	L-Aspartic acid	Amino acid and derivatives	+	0.63	0.8722811	0.6602555	0.6659999	0.7328455	0.6265012	0.7383196	0.6736713	0.679497366666667	0.4972713	0.5891486	0.4865379	0.524319266666667	0.4827338	0.5434207	0.5017900	0.509314833333333	0.4858553	0.4909193	0.4441612	0.473645266666667
59	C00327	175.095692	L-Citruline	Amino acid and derivatives	+	0.66	15.87277	21.17597	21.62545	19.5580633333333	30.22857	27.26839	28.99351	28.8301566666667	39.31214	26.69515	28.74232	31.5832033333333	40.96606	31.05642	34.66336	35.5619466666667	26.59582	34.03607	44.75739	35.12976
60	C00025	147.053159	L-Glutamic acid	Amino acid and derivatives	+	0.66	5.482553	3.452303	5.897964	4.94427333333333	3.759418	5.148421	4.344186	4.41734166666667	4.021307	4.261242	5.474167	4.585572	3.768097	3.535006	5.136892	4.146665	5.085953	4.196429	3.711442	4.33127466666667
61	C00037	75.032029	Glycine	Alkaloids	+	0.62	0.002003287	0.004826590	0.003016241	0.00328203933333333	0.004552490	0.003431124	0.004082614	0.004022076	0.004251678	0.004616017	0.004427508	0.00443173433333333	0.005823700	0.002671271	0.003398071	0.00396434733333333	0.004699663	0.004206667	0.004247141	0.00438449033333333
62	C00135	155.069477	L-Histidine	Amino acid and derivatives	+	0.59	2.307448	2.346349	2.273327	2.30904133333333	2.031130	2.248650	2.123127	2.13430233333333	1.711444	3.122428	2.665615	2.499829	2.464574	2.423496	2.157598	2.348556	2.324667	2.464722	2.193582	2.327657
63	C01157	131.058244	trans-4-Hydroxy-L-proline	Amino acid and derivatives	+	0.65	0.06936340	0.07712506	0.05207879	0.0661890833333333	0.11247665	0.09207198	0.10393533	0.102827986666667	0.05997554	0.09841990	0.08808556	0.0821603333333333	0.13925609	0.09363402	0.12488848	0.11925953	0.10324677	0.08687769	0.10841293	0.0995124633333333
64	C00073	149.05105	L-Methionine	Amino acid and derivatives	+	0.94	0.06895212	0.06330100	0.03651272	0.05625528	0.09533336	0.09892643	0.09687107	0.09704362	0.08682121	0.07467639	0.07874333	0.08008031	0.11630057	0.14355636	0.08824648	0.11603447	0.14313180	0.19713370	0.17516984	0.17181178
65	C01401	89.047679	DL-Alanine	Alkaloids	+	0.644927778	2.698763	2.750008	2.455785	2.634852	2.577482	2.946921	2.733476	2.75262633333333	2.211455	2.911452	2.981160	2.70135566666667	3.164743	2.558450	3.047364	2.923519	2.709744	3.084670	2.936301	2.91023833333333
66	C00047	146.105528	L-Lysine	Amino acid and derivatives	+	0.64	14.19182	18.71328	12.67387	15.19299	38.03911	42.86212	40.07690	40.3260433333333	27.38583	35.95675	37.73926	33.6939466666667	52.16554	40.81133	51.52198	48.1662833333333	59.64798	36.12778	36.84679	44.2075166666667
67	C00806	204.089878	Tryptophan	Alkaloids	+	3.769372222	0.09616126	0.13299890	0.11088761	0.113349256666667	0.07259833	0.07649164	0.07425555	0.0744485066666667	0.06109390	0.09200926	0.08949291	0.0808653566666667	0.06041510	0.07302112	0.08842080	0.07395234	0.07795127	0.08599976	0.08326389	0.0824049733333333
68	C00079	165.078979	L-Phenylalanine	Amino acid and derivatives	+	2.819775	4.535352	5.462866	3.398311	4.46550966666667	3.778476	3.724255	3.756796	3.75317566666667	3.792484	4.265177	5.201487	4.419716	5.854069	4.871537	7.451143	6.05891633333333	5.917556	5.696412	6.320102	5.97802333333333
69	C19418	298.250795	cis-9,10-Epoxystearic acid		-	13.02996667	0.10775833	0.12255410	0.19367621	0.141329546666667	15.32899540	0.29348948	9.01544196	8.21264228	0.26072239	0.13008738	21.35459645	7.24846874	0.07479242	0.17626335	0.13646676	0.129174176666667	0.16426210	0.14856102	0.19944901	0.170757376666667
70	C08357	352.134446	Estradiol-17beta 3-sulfate	Sterol lipids	-	11.89345	0.0023659067	0.0006646077	0.0031408431	0.00205711916666667	0.0021680705	0.0023493871	0.0022448949	0.0022541175	0.0017601431	0.0022834692	0.0021396877	0.0020611	0.0008096762	0.0011920348	0.0012486998	0.00108347026666667	0.0013528038	0.0021274945	0.0011074455	0.00152924793333333
71	C02868	318.073955	Lecanoric acid	Phenols	-	0.657066667	0.006847919	0.007702883	0.008455992	0.00766893133333333	0.009220373	0.009926052	0.009519600	0.00955534166666667	0.014985688	0.011131145	0.019370322	0.015162385	0.010649977	0.017826190	0.013160846	0.0138790043333333	0.011922496	0.029398258	0.023192509	0.021504421
72	C10342	294.18311	Embelin	Quinones	-	12.90255	0.2245743	0.1575274	0.1462951	0.176132266666667	0.2607584	0.1948602	0.2331437	0.229587433333333	0.1537829	0.2047334	0.1722999	0.176938733333333	0.1863362	0.2144449	0.1504844	0.183755166666667	0.1827975	0.2423424	0.2204099	0.215183266666667
73	C10794	346.250795	Ginkgolic acid C15:1	Phenols	-	7.57765	0.0018862430	0.0009982836	0.0016107998	0.00149844213333333	0.0024076052	0.0001465772	0.0014582077	0.00133746336666667	0.0003964151	0.0009490551	0.0011043868	0.000816619	0.0012583195	0.0017620773	0.0008922926	0.0013042298	0.0008132260	0.0002810197	0.0005003621	0.000531535933333333
74	C00492	504.16904	Raffinose	Organooxygen compounds	-	1.305266667	0.02873255	0.03943926	0.02666021	0.0316106733333333	0.04387266	0.04496625	0.04434502	0.0443946433333333	0.05205169	0.02258053	0.03978711	0.0381397766666667	0.02547584	0.03253052	0.04150573	0.0331706966666667	0.04912147	0.08996948	0.05751979	0.0655369133333333
75	C14156	396.30283	Delta-Tocotrienol	Phenols	-	11.501	0.0120706897	0.0068532449	0.0096177333	0.0095138893	0.0047969910	0.0143433342	0.0088098398	0.00931672166666667	0.0081726026	0.0078127447	0.0091543632	0.0083799035	0.0096755571	0.0006358974	0.0073686909	0.0058933818	0.0134164354	0.0059078566	0.0107883731	0.0100375550333333
76	C09069	330.18311	Carnosol	Diterpenoids	-	12.14696707	0.0025535199	0.0009913166	0.0019893653	0.00184473393333333	0.0011161975	0.0025507756	0.0017193445	0.0017954392	0.0017653926	0.0010228929	0.0022473821	0.00167855586666667	0.0014962454	0.0013757162	0.0009894070	0.00128712286666667	0.0006617609	0.0013459848	0.0015890065	0.0011989174
77	C00167	580.034292	Uridine diphosphate glucuronic acid	Pyrimidine nucleotides	-	1.533016667	0.013746088	0.009360805	0.024248126	0.0157850063333333	0.008436075	0.012389389	0.010099754	0.010308406	0.012502915	0.014286152	0.020086138	0.0156250683333333	0.006693128	0.007225805	0.011379757	0.00843289666666667	0.024631961	0.022702515	0.004851505	0.017395327
78	C00092	260.029722	D-Glucose 6-phosphate	Carbohydrates	-	0.6463	0.02409879	0.17290958	0.02050974	0.0725060366666667	0.24340409	0.01022755	0.14549267	0.133041436666667	0.03486656	0.60836066	0.04091665	0.228047956666667	0.08190060	0.47273877	0.01392264	0.18952067	0.04271157	0.06708916	0.07887730	0.0628926766666667
79	C00446	260.029722	Galactose 1-phosphate	Organooxygen compounds	-	0.64585	0.08195094	0.34499591	0.05495752	0.16063479	0.50571160	0.03669739	0.30877608	0.283728356666667	0.07373003	1.37109832	0.08473143	0.50985326	0.22397701	0.93420999	0.06202279	0.406736596666667	0.08723111	0.18954551	0.17390688	0.150227833333333
80	C00354	339.996054	Fructose 1,6-bisphosphate	Organooxygen compounds	-	0.7554	0.04197169	0.05082820	0.05487495	0.0492249466666667	0.05582648	0.03102767	0.04542215	0.0440921	0.03336318	0.06698859	0.03033425	0.0435620066666667	0.04208423	0.04649015	0.03377217	0.0407821833333333	0.02997094	0.04223268	0.04082112	0.0376749133333333
81	C01220	339.996054	1D-Myo-inositol 1,4-bisphosphate	Organooxygen compounds	-	0.7554	0.008169731	0.010832277	0.009804051	0.00960201966666667	0.009909384	0.004406138	0.007599775	0.007305099	0.006822818	0.006945622	0.006005557	0.00659133233333333	0.003231905	0.005381961	0.012628593	0.00708081966666667	0.010636578	0.006417905	0.011272724	0.00944240233333333
82	C10445	516.12678	Cynarin	Organic acids	-	6.7204	0.012593891	0.011474815	0.013352828	0.0124738446666667	0.004794884	0.003601515	0.004294823	0.00423040733333333	0.006326100	0.008802290	0.008868672	0.00799902066666667	0.005750581	0.002923260	0.007914048	0.00552929633333333	0.005070935	0.004829591	0.009770224	0.00655691666666667
83	C16838	258.052825	Alternariol	Phenols	-	13.63933333	0.0003939178	0.0011337298	0.0004774290	0.000668358866666667	0.0009477924	0.0001465772	0.0006113927	0.000568587433333333	0.0007909473	0.0002606456	0.0003744509	0.000475347933333333	0.0007440408	0.0012114033	0.0002215830	0.0007256757	0.0003723541	0.0010037224	0.0003344735	0.000570183333333333
84		380.21989	Diacetoxy-6-gingerdiol	Phenols	-	4.507766667	0.04225748	0.02012464	0.02528546	0.0292225266666667	0.03779185	0.04178794	0.03948209	0.0396872933333333	0.09784903	0.04748958	0.10163316	0.0823239233333333	0.04340866	0.04432148	0.08178865	0.0565062633333333	0.15298221	0.07615077	0.15260219	0.127245056666667
85	C06427	278.22458	Linolenic acid	Lipids	-	12.16906198	0.003974289	0.003075010	0.012577037	0.006542112	0.007309241	0.002883845	0.005451793	0.00521495966666667	0.006942636	0.004969705	0.002665303	0.00485921466666667	0.008023323	0.006465796	0.005725856	0.006738325	0.001602411	0.001849835	0.005117895	0.00285671366666667
86	C08281	340.33413	Behenic acid	Lipids	-	13.0947	2.1153338	2.2290490	1.6317759	1.9920529	1.8502235	2.3044157	2.0416194	2.06541953333333	2.6865700	1.8388712	3.1527979	2.55941303333333	0.9755999	0.7520984	1.1944634	0.9740539	3.2606530	1.2598706	1.8522414	2.124255
87	C05402	342.116215	Melibiose	Carbohydrates	-	4.546166667	0.006996564	0.006104227	0.006620164	0.00657365166666667	0.003896350	0.008727064	0.005927392	0.006183602	0.009272993	0.007078450	0.027129111	0.014493518	0.006670845	0.003903427	0.008598280	0.00639085066666667	0.007422464	0.012423481	0.017296525	0.0123808233333333
88	C00208	342.116215	D-Maltose	Carbohydrates	-	0.764066667	9.791762	6.187747	7.795349	7.92495266666667	6.947885	6.517201	6.768940	6.74467533333333	7.574944	8.283635	6.786188	7.54825566666667	5.327464	10.617070	6.663043	7.535859	8.763347	10.524106	8.783194	9.35688233333333
89	C09256	354.194343	Yohimbine	Alkaloids	-	12.13153333	0.0008077470	0.0015968067	0.0009117209	0.00110542486666667	0.0029631883	0.0009357721	0.0021121187	0.00200369303333333	0.0017464771	0.0022783408	0.0005352704	0.00152002943333333	0.0015260298	0.0018653125	0.0013996655	0.0015970026	0.0025879462	0.0017279112	0.0022027627	0.00217287336666667
90	C00055	323.051854	Cytidine 5-monophosphate (Cytidylic acid)	Nucleotide and its derivates	-	0.69215	0.006863854	0.004837323	0.008357465	0.006686214	0.002833060	0.013048999	0.007126704	0.00766958766666667	0.005644343	0.013379620	0.012312005	0.0104453226666667	0.013596962	0.016714483	0.012352729	0.0142213913333333	0.006339454	0.009782535	0.009633820	0.00858526966666667
91	C00105	324.03587	Uridine 5-monophosphate	Nucleotide and its derivates	-	1.392816667	0.01585535	0.01660082	0.03136337	0.02127318	0.01071683	0.01219286	0.01134020	0.01141663	0.01916045	0.02396039	0.02934291	0.0241545833333333	0.01878179	0.01027807	0.02112449	0.0167281166666667	0.01186879	0.01728280	0.01556263	0.01490474
92	C00029	566.055027	Uridine 5-diphospho-D-glucose	Nucleotide and its derivates	-	0.709633333	1.0194574	1.1175404	0.6364944	0.9244974	1.0750594	1.3860025	1.2060344	1.22236543333333	2.1466335	1.6854361	1.8805131	1.90419423333333	1.4377546	1.3441298	0.9782068	1.25336373333333	1.0764079	2.6112664	1.0724321	1.58670213333333
93	C00003	663.109127	Nicotinic acid adenine dinucleotide	Nucleotide and its derivates	+	0.753433333	0.1595080272	0.2000352230	0.1344875886	0.164676946266667	0.0669756761	0.0001465772	0.0389131567	0.0353451366666667	0.0895112608	0.0888722341	0.1180109389	0.0987981446	0.0575868746	0.0945697583	0.0812022744	0.0777863024333333	0.0842369359	0.0964168531	0.0752924700	0.0853154196666667
94	C06834	558.253001	Atorvastatin	Pyrroles	+	13.34823333	0.0022166842	0.0005615842	0.0027615713	0.00184661323333333	0.0015273667	0.0017461294	0.0016197390	0.00163107836666667	0.0006460826	0.0001305273	0.0008233193	0.000533309733333333	0.0019307880	0.0003658464	0.0007304336	0.00100902266666667	0.0026554697	0.0008226056	0.0007312070	0.0014030941
95	C01004	137.047679	Trigonelline	Alkaloids	+	0.823516667	0.7860983	0.6220344	0.5748148	0.6609825	0.6005611	0.6240504	0.6106070	0.6117395	0.8610640	0.6199935	0.5496483	0.676901933333333	0.7577551	0.7398352	0.7224203	0.740003533333333	0.8787995	1.0502595	0.9581261	0.962395033333333
96	C00108	137.047679	Anthranilic acid	Benzoic acid derivatives	+	2.87835	0.005314920	0.005354003	0.002446643	0.00437185533333333	0.002975871	0.002074868	0.002598133	0.002549624	0.001970816	0.003910804	0.004073888	0.00331850266666667	0.003856013	0.002573386	0.002534364	0.002987921	0.007958467	0.005767870	0.005273150	0.00633316233333333
97	C00568	137.047679	p-Aminobenzoate	Benzoic acid derivatives	+	0.7359	0.10071947	0.09662263	0.09836511	0.09856907	0.11561879	0.09322218	0.10624136	0.105027443333333	0.12198549	0.09849517	0.09662444	0.1057017	0.10740074	0.10982284	0.12060578	0.112609786666667	0.11847611	0.15322807	0.09991006	0.123871413333333
98	C00576	101.084064	Betaine aldehyde	Organonitrogen compounds	+	0.753433333	0.007533182	0.009717409	0.013605511	0.0102853673333333	0.011427350	0.018505678	0.014405058	0.014779362	0.019647248	0.017501211	0.012899989	0.016682816	0.020614046	0.015927518	0.021193854	0.0192451393333333	0.015625410	0.023510182	0.010333981	0.0164898576666667
99	C07635	290.22458	Epiandrosterone	Steroids and steroid derivatives	+	11.61401667	0.0025819207	0.0013906693	0.0008743714	0.0016156538	0.0067275887	0.0016771895	0.0046073390	0.0043373724	0.0061581140	0.0016633575	0.0004122595	0.002744577	0.0029947540	0.0019774021	0.0058259580	0.00359937136666667	0.0009271600	0.0028767926	0.0029925686	0.00226550706666667
100	C16964	286.105255	Gastrodin	Phenols	+	2.53400463	0.002928868	0.003380227	0.006329495	0.00421286333333333	0.005328608	0.002822281	0.004276988	0.00414262566666667	0.002902362	0.003446176	0.002673196	0.00300724466666667	0.003912103	0.002874633	0.002393652	0.00306012933333333	0.001329692	0.002184770	0.002039717	0.001851393
101		286.09938	2-O-Methylanigorufone	Phenols	+	7.569333333	0.0001255346	0.0004765086	0.0010466240	0.000549555733333333	0.0013845695	0.0001465772	0.0008647604	0.0007986357	0.0018816547	0.0004176989	0.0015869792	0.00129544426666667	0.0002709510	0.0003928386	0.0007942614	0.000486017	0.0001498051	0.0002873407	0.0003802081	0.0002724513
102	C01514	286.04774	Luteolin	Flavonoids	+	8.1848205	0.0012997294	0.0006098370	0.0009493342	0.000952966866666667	0.0003765567	0.0042115053	0.0019881415	0.00219206783333333	0.0017712251	0.0028603177	0.0004629044	0.00169814906666667	0.0005178949	0.0003112276	0.0018443070	0.000891143166666667	0.0015702993	0.0001807121	0.0004785323	0.000743181233333333
103	C05905	286.04774	Cyanidin	Flavonoids	+	5.898142	0.001746159	0.002221318	0.002210807	0.002059428	0.001753970	0.009750131	0.005114531	0.005539544	0.003163832	0.003001512	0.002779757	0.00298170033333333	0.002011468	0.002713470	0.003513447	0.00274612833333333	0.002479571	0.003022414	0.001916112	0.002472699
104	C09920	286.084125	Brazilin	Flavonoids	+	6.201633333	0.127253179	0.057005798	0.106150329	0.096803102	0.038229686	0.046236363	0.041605329	0.0420237926666667	0.044730942	0.079350025	0.060816867	0.0616326113333333	0.048410136	0.038935966	0.074887035	0.0540777123333333	0.004202761	0.046947885	0.062568848	0.037906498
105	C10036	286.04774	2,3,5,7-Tetrahydroxyflavone	Flavonoids	+	6.53055	0.127253179	0.057005798	0.008837183	0.0643653866666667	0.009204923	0.004579578	0.007264008	0.00701616966666667	0.008903565	0.009099952	0.006080783	0.0080281	0.006872884	0.007395829	0.074887035	0.0297185826666667	0.008028787	0.010353874	0.006184475	0.00818904533333333
106	C10510	286.04774	Orobol (5,7,3,4-tetrahydroxyisoflavone)	Flavonoids	+	7.904983333	0.0028725633	0.0007731510	0.0009099817	0.00151856533333333	0.0017818364	0.0031101021	0.0023405047	0.0024108144	0.0016785869	0.0033357035	0.0032774873	0.0027639259	0.0014386664	0.0007345637	0.0008604981	0.00101124273333333	0.0007615793	0.0013106192	0.0018974052	0.00132320123333333
107	C17786	286.04774	Demethoxycapillarisin	Flavonoids	+	6.512016667	0.002749883	0.003147712	0.004303719	0.003400438	0.007073027	0.003225545	0.005458353	0.00525230833333333	0.001092328	0.004207781	0.002307156	0.002535755	0.006619922	0.003781411	0.002095848	0.004165727	0.003021231	0.003448360	0.004288295	0.003585962
108	C17810	286.04774	Citreorosein	Anthraquinones	+	7.586116667	0.0003372101	0.0012776852	0.0007447190	0.0007865381	0.0026930760	0.0031487601	0.0028853452	0.00290906043333333	0.0006728845	0.0016765582	0.0043598955	0.00223644606666667	0.0019524610	0.0048376130	0.0013935900	0.002727888	0.0020002695	0.0035235289	0.0026271785	0.0027169923
109	C12134	286.04774	2-Hydroxygenistein	Flavonoids	+	7.586116667	0.0010248460	0.0011958912	0.0007586595	0.000993132233333333	0.0017800095	0.0003791611	0.0011918826	0.00111701773333333	0.0014233682	0.0012749832	0.0008708072	0.00118971953333333	0.0012182055	0.0016487078	0.0022085216	0.00169181163333333	0.0014253390	0.0008679062	0.0013602391	0.0012178281
110	C03080	166.062995	4-Hydroxyphenyl-2-propionic acid	Phenylpropanoic acids	+	10.08676667	0.008466184	0.010946226	0.010693014	0.0100351413333333	0.013268805	0.012674453	0.013022932	0.01298873	0.010090828	0.008536556	0.011085029	0.00990413766666667	0.009086158	0.008464939	0.005492760	0.00768128566666667	0.011477110	0.005186355	0.004242567	0.00696867733333333
111	C16353	166.049076	7-Methylxanthine	Nucleotide and its derivates	+	2.6016	0.0017793053	0.0023323107	0.0017873519	0.00196632263333333	0.0026790981	0.0008355517	0.0019052090	0.0018066196	0.0015732167	0.0031083240	0.0010284147	0.00190331846666667	0.0020345664	0.0007412210	0.0009185233	0.0012314369	0.0029729393	0.0014320984	0.0015173140	0.00197411723333333
112	C11380	166.062995	Acetovanillone	Phenols	+	5.236516667	0.006729818	0.007009966	0.009012795	0.007584193	0.006987657	0.005337041	0.006296098	0.006206932	0.012815650	0.004768716	0.006760143	0.00811483633333333	0.017543671	0.004859396	0.008879772	0.010427613	0.005467246	0.003648091	0.010026187	0.006380508
113	C00380	111.043262	Cytosine	Nucleotide and its derivates	+	0.630265971	0.09303088	0.11624012	0.18705033	0.13210711	0.23165775	0.22574701	0.22924173	0.228882163333333	0.53460904	0.20026102	0.31842995	0.351100003333333	0.39474802	0.53679056	0.43644157	0.455993383333333	0.52011415	0.59913512	0.40490000	0.508049756666667
114	C05942	111.032029	Pyrrole-2-carboxylic acid	Amino acid and derivatives	+	2.293066667	0.003612947	0.003430089	0.004826861	0.00395663233333333	0.007084117	0.004119447	0.005840411	0.005681325	0.005441498	0.007066153	0.004485478	0.00566437633333333	0.006899521	0.008573900	0.006719500	0.00739764033333333	0.011375773	0.006673174	0.006495209	0.00818138533333333
115	C00463	117.057849	Indole	Alkaloids	+	3.81955	3.651732	3.525287	4.038049	3.738356	2.884341	4.108303	3.399502	3.46404866666667	3.010499	4.400553	3.951083	3.78737833333333	2.423122	4.035129	2.429360	2.962537	3.136505	2.961317	3.089481	3.06243433333333
116	C00719	117.078979	Betaine	Alkaloids	+	1.055433333	84.66056	183.29141	107.32277	125.09158	229.65830	135.64269	190.21935	185.173446666667	247.09275	117.05934	153.83423	172.662106666667	130.69427	261.72227	204.84259	199.086376666667	155.50151	149.06138	197.15152	167.238136666667
117	C01826	117.078979	DL-Norvaline	Amino acid and derivatives	+	1.05125	1.0725549	1.2303541	1.0851380	1.129349	0.6085348	0.6281015	0.6169348	0.617857033333333	0.2524226	0.7919538	0.7090797	0.584485366666667	0.3996314	0.3153408	0.4474434	0.387471866666667	0.4369520	0.4305556	0.4450972	0.437534933333333
118	C16074	117.057849	Phenylacetonitrile	Benzene and substituted derivatives	+	3.759616667	0.0012535985	0.0010598455	0.0008090532	0.0010408324	0.0009194921	0.0017302833	0.0012604616	0.00130341233333333	0.0015781173	0.0009710112	0.0003543983	0.000967842266666667	0.0010742309	0.0009558244	0.0008942036	0.000974752966666667	0.0016248001	0.0008368933	0.0007461992	0.00106929753333333
119	C00431	117.078979	5-Aminovaleric acid	Amino acid and derivatives	+	1.107916667	2.9294035	3.6527830	3.1089929	3.23039313333333	1.4303034	1.4737047	1.4489591	1.45098906666667	0.4154985	1.7933056	1.9194997	1.37610126666667	0.9959441	0.7580847	1.1991794	0.984402733333333	1.0051704	0.9256384	1.0841210	1.0049766
120	C00581	117.053827	Guanidineacetic acid	Amino acid and derivatives	+	1.107916667	0.23817448	0.19852224	0.23057331	0.222423343333333	0.46093114	0.02397322	0.27745282	0.25411906	0.23562295	0.20824949	0.02454172	0.156138053333333	0.27827379	0.57278449	0.62200128	0.491019853333333	0.27364167	0.02611700	0.31086919	0.20354262
121	C00872	119.021859	Aminomalonic acid	Organic acids	+	0.654783333	0.1462512	0.1079004	0.1445577	0.1329031	0.1485491	0.2072151	0.1732445	0.176336233333333	0.1255028	0.1794011	0.1668218	0.1572419	0.1233513	0.1815834	0.1696694	0.158201366666667	0.1783928	0.1362729	0.1744456	0.1630371
122	C00763	115.063329	D-Proline	Carboxylic acids and derivatives	+	0.755483333	162.74336	153.64264	141.66568	152.683893333333	95.05196	101.56202	97.81532	98.1431	83.33252	122.64120	92.90070	99.6248066666667	125.11261	100.33239	87.38143	104.275476666667	91.91894	118.14560	101.46970	103.844746666667
123	C05123	125.998681	2-Hydroxyethanesulfonate	Organic acids	+	0.755483333	0.08271536	0.03712039	0.04319846	0.0543447366666667	0.06421735	0.06409192	0.06418342	0.06416423	0.03990361	0.04172155	0.05932222	0.04698246	0.05668486	0.03102639	0.04512727	0.0442795066666667	0.03784213	0.05768539	0.03019700	0.0419081733333333
124	C02261	103.063329	D-alpha-Aminobutyric acid	Carboxylic acids and derivatives	+	0.648333333	16.71720	10.33685	14.02255	13.6922	13.00276	12.16181	12.65319	12.60592	13.57837	12.95068	12.82869	13.1192466666667	11.00827	14.77748	13.45770	13.08115	13.55050	15.42911	12.65450	13.8780366666667
125	C01026	103.063329	N,N-Dimethylglycine	Amino acid and derivatives	+	1.037283333	1.1055009	0.5069268	1.3627901	0.991739266666667	0.6197155	1.1100226	0.8259274	0.8518885	1.1332232	1.2063415	0.7185054	1.0193567	0.6774936	0.5806368	1.0062776	0.754802666666667	1.3637545	1.2476816	1.6684134	1.4266165
126	C03665	103.063329	2-Aminoisobutyric acid	Amino acid and derivatives	+	0.9827	1.1055009	0.5069268	1.3627901	0.991739266666667	0.6197155	1.1100226	0.8259274	0.8518885	1.1332232	1.2063415	0.7185054	1.0193567	0.6774936	0.5806368	1.0062776	0.754802666666667	1.3637545	1.2476816	1.6684134	1.4266165
127	C11735	103.063329	N-Ethylglycine	Carboxylic acids and derivatives	+	1.157516667	0.05443292	0.50692676	1.36279014	0.641383273333333	0.61971546	1.11002257	0.82592742	0.851888483333333	1.13322318	1.20634148	0.71850541	1.01935669	0.67749364	0.58063683	1.00627758	0.754802683333333	1.36375453	0.12182984	1.66841344	1.05133260333333
128	C00334	103.063329	4-Aminobutanoic acid	Organic acids and derivatives	+	0.66	0.009411913	0.006585328	0.004047253	0.006681498	0.011815414	0.004819214	0.008879011	0.00850454633333333	0.005369529	0.007371441	0.008266273	0.00700241433333333	0.013310171	0.003996168	0.007588645	0.008298328	0.008243745	0.008723990	0.008983193	0.00865030933333333
129	C05145	103.063329	3-Aminoisobutanoic acid	Amino acid and derivatives	+	0.9401	0.041322097	0.029295222	0.028526872	0.0330480636666667	0.025820733	0.007780947	0.018247825	0.0172831683333333	0.026375588	0.001661910	0.006078086	0.0113718613333333	0.026783048	0.039768239	0.023654570	0.030068619	0.026592845	0.001821323	0.031810344	0.0200748373333333
130		103.063329	O-Acetylethanolamine	Alkaloids	+	0.671566667	5.769231	4.400449	5.078223	5.08263433333333	3.801689	4.348250	4.032470	4.060803	3.875563	4.902976	5.289578	4.68937233333333	4.721257	4.398953	5.100797	4.74033566666667	5.732133	5.121660	3.777869	4.87722066666667
131	C00021	384.12159	S-(5-Adenosy)-L-homocysteine	Amino acid and derivatives	+	2.417666667	0.010571490	0.017084573	0.018340757	0.0153322733333333	0.016765886	0.009950659	0.013906977	0.013541174	0.017121537	0.014691363	0.026000430	0.01927111	0.016106930	0.022657888	0.014966657	0.0179104916666667	0.035343365	0.045842409	0.038992083	0.0400592856666667
132	C05635	191.058244	5-Hydroxyindole-3-acetic acid	Indoles and derivatives	+	10.54615	0.002056068	0.003813236	0.001462381	0.002443895	0.002105702	0.006007992	0.003746089	0.003953261	0.005117911	0.004355274	0.002066604	0.00384659633333333	0.002906358	0.003483804	0.001253398	0.00254785333333333	0.004006648	0.000107499	0.005254207	0.00312278466666667
133	C10897	191.069477	Carbendazim	Benzimidazoles	+	4.095283333	0.0014758708	0.0002189685	0.0012186756	0.000971171633333333	0.0010385893	0.0021292576	0.0014972001	0.00155501566666667	0.0028074043	0.0007692857	0.0009731948	0.00151662826666667	0.0017950473	0.0015692634	0.0002308856	0.00119839876666667	0.0046504248	0.0003988508	0.0011870368	0.0020787708
134	C16596	191.058244	5-Phenyl-1,3-oxazinane-2,4-dione	Benzene and substituted derivatives	+	2.803	0.009030374	0.003901184	0.010430321	0.007787293	0.005775512	0.009515777	0.007348889	0.007546726	0.004150962	0.005111103	0.008118055	0.00579337333333333	0.004764107	0.007393648	0.004656396	0.005604717	0.005920230	0.005528325	0.003984655	0.00514440333333333
135	C00785	138.042928	Urocanic acid	Azoles	+	4.205033333	0.05774855	0.06971623	0.07717472	0.0682131666666667	0.03785172	0.05027676	0.04308388	0.0437374533333333	0.02816821	0.05566186	0.07844323	0.0540911	0.02888372	0.01816577	0.03021525	0.0257549133333333	0.03477179	0.03302894	0.02885949	0.0322200733333333
136	C00587	138.031695	3-Hydroxybenzoic acid	Phenols	+	8.39115	0.008838867	0.013877425	0.004122650	0.008946314	0.013154466	0.020998559	0.016454459	0.0168691613333333	0.010654287	0.014578683	0.010635659	0.0119562096666667	0.015223839	0.014239649	0.006842296	0.012101928	0.008674220	0.006909548	0.007409386	0.00766438466666667
137	C05585	138.031695	2,5-Dihydroxybenzaldehyde	Phenols	+	5.085466667	0.02008558	0.03302195	0.02356442	0.0255573166666667	0.01822142	0.04115270	0.02786265	0.0290789233333333	0.01617400	0.02823645	0.02019488	0.02153511	0.02868967	0.01615169	0.01914627	0.02132921	0.02050110	0.03285335	0.01694777	0.0234340733333333
138	C06728	138.06808	3-Ethyl-1,2-benzenediol	Phenols	+	0.7387	0.10416291	0.08265689	0.06523325	0.0840176833333333	0.09284170	0.08358398	0.08897868	0.08846812	0.11589544	0.08429671	0.09020138	0.0967978433333333	0.08123572	0.06367942	0.10172542	0.08221352	0.11699780	0.13429820	0.09875925	0.116685083333333
139	C10832	138.031695	Sesamol	Phenols	+	3.34005	0.002859626	0.002961358	0.003757156	0.00319271333333333	0.004637107	0.004133764	0.004426954	0.004399275	0.002937901	0.004275966	0.005809636	0.00434116766666667	0.003162858	0.003481808	0.003371891	0.00333885233333333	0.002191372	0.001737590	0.001598293	0.00184241833333333
140		138.104465	2-Pentylfuran	Miscellaneous	+	1.107916667	4.584289	4.075665	4.001555	4.220503	3.782299	4.352259	4.022906	4.052488	3.365111	3.264116	5.590860	4.07336233333333	4.676460	4.146061	3.700226	4.174249	4.707340	5.118904	3.764849	4.53036433333333
141	C07880	392.29266	Ursodeoxycholic acid	Steroids	+	11.47265973	0.025185461	0.013226367	0.027865906	0.022092578	0.010583718	0.016200558	0.012947051	0.0132437756666667	0.021122793	0.020745741	0.010720801	0.0175297783333333	0.017778487	0.019548029	0.008272577	0.0151996976666667	0.015890477	0.028412012	0.017103530	0.020468673
142	C00740	105.042594	D-Serine	Alkaloids	+	0.655383333	0.7825408	0.5676361	0.6138640	0.6546803	0.4856356	0.7544484	0.5987347	0.612939566666667	0.4524897	0.5882202	0.5145195	0.5184098	0.5211451	0.5359056	0.4176488	0.4915665	0.5433013	0.5008822	0.4570090	0.5003975
143	C06772	105.078979	Diethanolamine	Alkaloids	+	1.051216667	0.0016780379	0.0010595087	0.0089668388	0.0039014618	0.0008839221	0.0033592025	0.0019243122	0.00205581226666667	0.0016346139	0.0006880197	0.0055485949	0.00262374283333333	0.0008339518	0.0012043346	0.0069178255	0.00298537063333333	0.0014981981	0.0011460864	0.0027664333	0.0018035726
144	C07187	277.204179	Venlafaxine	Phenol ethers	+	13.73453333	0.003287123	0.003862455	0.002749189	0.003299589	0.003889836	0.008361721	0.005770093	0.00600721666666667	0.002419709	0.002095594	0.002736715	0.00241733933333333	0.004359853	0.002829473	0.002407733	0.00319901966666667	0.006375931	0.006986874	0.003510661	0.00562448866666667
145	C01449	277.11749	Queuine	Pyrrolopyrimidines	+	11.54688333	0.009261940	0.004739834	0.014954309	0.00965202766666667	0.007679259	0.005834565	0.006906349	0.00680672433333333	0.003962083	0.004875852	0.007803061	0.00554699866666667	0.002295281	0.021489152	0.010376631	0.0113870213333333	0.005899448	0.011903204	0.007547532	0.00845006133333333
146	C07195	267.096755	Vidarabine	Purine nucleosides	+	2.2804	0.9984897	2.2577722	2.0789297	1.7783972	1.5294422	1.0757651	1.3392507	1.31481933333333	0.7182565	1.7303830	2.0032869	1.48397546666667	1.2648320	1.4550204	2.2215112	1.6471212	2.0858871	1.8930893	2.7382689	2.23908176666667
147	C07913	244.193948	Xylometazoline	Benzene and substituted derivatives	+	11.61048333	0.009059736	0.003740391	0.005283123	0.00602775	0.005983696	0.002361024	0.004463171	0.004269297	0.002532039	0.012533191	0.001212453	0.00542589433333333	0.007642765	0.003666400	0.001693410	0.00433419166666667	0.002622483	0.002921854	0.003186583	0.00291030666666667
148	C09280	244.109945	Osthol	Phenylpropanoids	+	12.0756083	0.022950919	0.010879104	0.024101896	0.0193106396666667	0.013364137	0.016046673	0.014495266	0.0146353586666667	0.012752017	0.021777088	0.020879261	0.0184694553333333	0.013798504	0.007263737	0.004296624	0.008452955	0.018689861	0.011210903	0.019213182	0.0163713153333333
149	C00299	244.069538	Uridine	Nucleotide and its derivates	+	2.467333333	0.004670259	0.002540565	0.002547689	0.00325283766666667	0.009052950	0.003010626	0.006516566	0.00619338066666667	0.005328692	0.002796606	0.004267546	0.004130948	0.006152979	0.003094829	0.001721825	0.00365654433333333	0.002046381	0.003326483	0.003156662	0.00284317533333333
150	C01772	164.047345	2-Hydroxycinnamic acid	Phenylpropanoids	+	5.442483333	0.006747135	0.004757087	0.005535303	0.00567984166666667	0.007116711	0.011061861	0.008776574	0.00898504866666667	0.006833496	0.005966021	0.004503223	0.00576758	0.008411348	0.009237963	0.005301524	0.00765027833333333	0.008217550	0.007016072	0.008178799	0.00780414033333333
151	C06578	164.08373	4-Isopropylbenzoic acid	Prenol lipids	+	8.995883333	0.013217218	0.003076939	0.005997994	0.007430717	0.012862762	0.010325241	0.011800236	0.0116627463333333	0.008222473	0.009063957	0.009354308	0.008880246	0.008832277	0.006229332	0.004916809	0.00665947266666667	0.011603938	0.006218550	0.005516857	0.00777978166666667
152	C06577	148.088815	4-Isopropylbenzaldehyde	Phenols	+	10.55668333	0.002246529	0.005514382	0.010212570	0.00599116033333333	0.004340630	0.011640186	0.007409228	0.00779668133333333	0.005541687	0.004370281	0.007687027	0.00586633166666667	0.005310955	0.003907329	0.004228000	0.00448209466666667	0.006610211	0.005178358	0.003342262	0.00504361033333333
153	C01864	216.04226	Xanthotoxin	Phenylpropanoids	+	9.2402905	0.0013052734	0.0025256017	0.0014726451	0.00176784006666667	0.0026298116	0.0017870566	0.0022764483	0.0022311055	0.0005978240	0.0019534242	0.0019933477	0.0015148653	0.0003298738	0.0005756163	0.0002957274	0.000400405833333333	0.0025050264	0.0009413434	0.0005812349	0.0013425349
154	C18082	216.04226	Isobergapten	Coumarins	+	9.937166667	0.0018258045	0.0009368216	0.0006503102	0.00113764543333333	0.0015197634	0.0007209370	0.0011845347	0.00114174503333333	0.0018479631	0.0008514085	0.0015693905	0.0014229207	0.0011932561	0.0009742506	0.0008206811	0.0009960626	0.0015618873	0.0011802600	0.0022523322	0.0016648265
155	C00242	151.04941	Guanine	Nucleotide and its derivates	+	2.627916667	1.64956085	0.01462420	1.87205021	1.17874508666667	1.61975276	1.81255909	1.70124496	1.71118560333333	2.21808851	0.01513557	0.02600820	0.753077426666667	0.02128998	0.03164799	2.17898431	0.743974093333333	2.26341814	0.03203253	3.21877961	1.83807676
156	C01879	129.042594	5-oxoproline	Amino acid and derivatives	+	0.560733333	0.3155454	0.3280655	0.3527415	0.332117466666667	0.2077757	0.2410169	0.2218047	0.223532433333333	0.2412432	0.3282705	0.3648651	0.3114596	0.2771151	0.2274354	0.3327037	0.279084733333333	0.3492921	0.3514731	0.3301766	0.343647266666667
157	C03005	151.063329	2-(Methylamino)benzoic acid	Benzene and substituted derivatives	+	1.5816	0.05634246	0.04744010	0.08021080	0.06133112	0.04694875	0.04984959	0.04818143	0.04832659	0.05351716	0.09532851	0.06068334	0.0698430033333333	0.04214247	0.04234524	0.03376131	0.03941634	0.04012145	0.04553870	0.07195196	0.05253737
158	C17756	151.063329	Leukoaminochrome	Indoles and derivatives	+	2.416983333	0.1752153	0.1467257	0.2209115	0.180950833333333	0.2445729	0.2174613	0.2332519	0.231762033333333	0.2979696	0.2770332	0.2565240	0.2771756	0.6150615	0.2764311	0.3499731	0.4138219	0.3102854	0.3416593	0.4016719	0.351205533333333
159	C00009	97.976897	Phosphoric acid	Organic acids	+	0.64835	3.442113	2.018132	2.821894	2.760713	3.102816	5.219576	3.993202	4.105198	2.396779	4.154385	1.426679	2.659281	2.673389	2.567126	1.052227	2.09758066666667	1.616095	1.187279	1.667509	1.49029433333333
160	C00318	161.105194	L-Carnitine	Organonitrogen compounds	+	0.68835	0.004699435	0.009042068	0.006499078	0.00674686033333333	0.006579033	0.005081695	0.005951763	0.00587083033333333	0.006151673	0.008763528	0.006278033	0.00706441133333333	0.007721129	0.012465793	0.010121273	0.0101027316666667	0.003957214	0.008206321	0.010201998	0.00745517766666667
161	C02656	160.07356	Pimelic acid	Fatty Acyls	+	0.551616667	0.2216865	0.2662496	0.2234405	0.237125533333333	0.1357178	0.1575162	0.1449174	0.146050466666667	0.2202663	0.1707218	0.1727029	0.187897	0.1705870	0.1592118	0.1968693	0.175556033333333	0.2193044	0.3030443	0.2609303	0.261093
162	C00490	130.02661	Itaconic acid	Fatty Acyls	+	0.520516667	0.00369777	0.52198883	0.45117795	0.325621516666667	0.97571877	1.16180270	1.05419789	1.06390645333333	0.69517990	1.00308543	1.27190703	0.990057453333333	1.48120480	1.10095499	1.24170766	1.27462248333333	1.61070995	1.04502460	1.29444487	1.31672647333333
163	C12290	130.09938	Ethyl isovalerate	Miscellaneous	+	1.190583333	0.02058940	0.04952579	0.03266280	0.03425933	0.05217486	0.07756693	0.06286006	0.0642006166666667	0.04914478	0.09393677	0.10490726	0.0826629366666667	0.05924724	0.08338239	0.06857048	0.0704000366666667	0.11293417	0.07000217	0.13341533	0.105450556666667
164	C17144	130.135765	3-Octyl alcohol	Miscellaneous	+	1.2254	0.012517797	0.016491725	0.018441875	0.0158171323333333	0.013431520	0.013097745	0.013295192	0.013274819	0.010284338	0.013914116	0.010018796	0.01140575	0.011178857	0.013874051	0.010872075	0.0119749943333333	0.012941303	0.015439776	0.009716373	0.0126991506666667
165	C06075	136.1252	Terpinolene	Monoterpenoids	+	10.57346667	0.017094491	0.010412730	0.010789453	0.012765558	0.020859141	0.022291144	0.021466978	0.0215390876666667	0.016725599	0.007135835	0.010188370	0.0113499346666667	0.009723111	0.012028255	0.011478534	0.0110766333333333	0.019129671	0.013518821	0.012023143	0.014890545
166	C07565	135.068414	N-Acetylarylamine	Benzene and substituted derivatives	+	1.934533333	0.07953074	0.10132222	0.09397103	0.0916079966666667	0.07160477	0.11021349	0.08784938	0.0898892133333333	0.09780890	0.13651613	0.15311787	0.129147633333333	0.09789161	0.09722431	0.07957919	0.0915650366666667	0.08857221	0.13159517	0.16191677	0.127361383333333
167	C01020	139.026944	6-hydroxynicotinic acid	Nicotinic acid derivatives	+	3.941666667	0.0012390403	0.0008072851	0.0041961409	0.0020808221	0.0018520924	0.0022095971	0.0020028600	0.0020215165	0.0015642533	0.0022260533	0.0015959715	0.00179542603333333	0.0011811028	0.0040500962	0.0012024208	0.00214453993333333	0.0025913093	0.0026059311	0.0010563286	0.002084523
168	C18620	139.026944	3-Hydroxypicolinic acid	Pyridines and derivatives	+	4.145616667	0.008943832	0.008364626	0.012414995	0.00990781766666667	0.004546079	0.005650974	0.005011693	0.005069582	0.005515543	0.009491624	0.005220736	0.00674263433333333	0.003658182	0.004972269	0.001969016	0.00353315566666667	0.004845134	0.005882928	0.002713812	0.00448062466666667
169	C01250	173.068809	N-Acetyl-L-glutamate 5-semialdehyde	Carboxylic acids and derivatives	+	1.51005	0.006763005	0.021232347	0.008450080	0.0121484773333333	0.005392579	0.010197135	0.007413067	0.00766759366666667	0.012331612	0.006373648	0.007390540	0.0086986	0.007296655	0.009820271	0.005434483	0.00751713633333333	0.007785521	0.010197300	0.012781087	0.010254636
170	C17366	173.068809	(2S,5S)-trans-Carboxymethylproline		+	1.37645	0.010298573	0.007065112	0.008991914	0.00878519966666667	0.007701310	0.004896139	0.006524807	0.00637408533333333	0.005494038	0.009452147	0.013056611	0.00933426533333333	0.004793054	0.010541042	0.011367166	0.00890042066666667	0.012045126	0.012454327	0.010277045	0.011592166
171	C18487	173.084064	1,2,5,6-Tetrahydro-4H-pyrrolo[3,2,1-ij]quinolin-4-one	Quinolines and derivatives	+	10.55668333	0.005322083	0.004692567	0.005923646	0.00531276533333333	0.006520830	0.002444592	0.004809870	0.004591764	0.004087117	0.003351844	0.002202235	0.003213732	0.002944183	0.003396436	0.002892641	0.00307775333333333	0.002873147	0.005766882	0.002857602	0.00383254366666667
172	C02236	201.993596	4-Sulfobenzoate		+	4.682683333	0.010908427	0.010329712	0.004655323	0.008631154	0.007876357	0.006472796	0.007288872	0.007212675	0.015760767	0.017006295	0.010782444	0.014516502	0.007811130	0.006221855	0.009035596	0.007689527	0.012650802	0.011188743	0.006696527	0.0101786906666667
173	C10744	202.074228	Vasicinone	Alkaloids	+	8.72735	0.0057324552	0.0026072862	0.0022286673	0.0035228029	0.0023706981	0.0013894933	0.0019590814	0.00190642426666667	0.0019572923	0.0033964218	0.0020689389	0.00247421766666667	0.0043916232	0.0068299571	0.0025217439	0.00458110806666667	0.0029275096	0.0034123808	0.0009183811	0.00241942383333333
174		202.09938	Demethoxyencecalin	Phenols	+	11.79861667	0.04241012	0.05670773	0.04776800	0.04896195	0.01518627	0.11307036	0.05632235	0.0615263266666667	0.03677688	0.04015631	0.05332562	0.0434196033333333	0.02989663	0.01136322	0.02283321	0.0213643533333333	0.01555254	0.02941367	0.07434445	0.03977022
175	C09684	204.1878	Alpha-caryophyllene	Sesquiterpenoids	+	11.58098333	0.03313492	0.04230543	0.04615755	0.0405326333333333	0.03716955	0.05065806	0.04284839	0.0435586666666667	0.03787617	0.03236029	0.02992187	0.03338611	0.04147838	0.02979761	0.03320192	0.03482597	0.02799859	0.05112924	0.03833609	0.03915464
176	C09629	204.1878	trans-Caryophyllene	Sesquiterpenoids	+	12.1185	0.07779056	0.06784083	0.08570403	0.0771118066666667	0.05466440	0.10511304	0.07587928	0.07855224	0.06907042	0.07018658	0.12347691	0.08757797	0.05501248	0.10661419	0.05794156	0.07318941	0.05212021	0.06289568	0.07679107	0.0639356533333333
177	C10760	204.126263	N-Methylcytisine	Alkaloids	+	1.136712353	0.0015771449	0.0003677759	0.0014261531	0.0011236913	0.0012843430	0.0015624282	0.0014015720	0.0014161144	0.0005784760	0.0011748482	0.0011244908	0.000959271666666667	0.0016771541	0.0009456792	0.0018773955	0.00150007626666667	0.0010404564	0.0023178210	0.0010566639	0.0014716471
178	C02666	178.062995	Coniferylaldehyde	Phenylpropanoids	+	6.780533333	0.03208023	0.02924616	0.03684471	0.0327237	0.03661644	0.03484540	0.03588294	0.0357815933333333	0.04322461	0.04530251	0.03376927	0.0407654633333333	0.01713449	0.04244402	0.05689021	0.0388229066666667	0.05077924	0.05397105	0.05632143	0.0536905733333333
179		178.062995	Mellein	Coumarins	+	6.445383333	0.004242469	0.002220324	0.003871635	0.00344480933333333	0.004611897	0.008089581	0.006074595	0.006258691	0.003572655	0.008065173	0.001486037	0.00437462166666667	0.004025222	0.001961047	0.004965438	0.003650569	0.002805269	0.005331534	0.009643130	0.00592664433333333
180	C00588	183.066046	Phosphorylcholine	Cholines	+	0.665866667	0.8091884	1.2271523	0.7180542	0.918131633333333	0.8824731	0.9044330	0.8919588	0.892954966666667	0.9746276	0.7428851	1.2772952	0.9982693	0.7046380	0.7558251	1.0728625	0.844441866666667	1.5174268	1.1755984	1.1876585	1.29356123333333
181	C05548	187.084459	2-Keto-6-acetamidocaproate	Keto acids and derivatives	+	1.47715	0.03899539	0.03653566	0.04501343	0.0401814933333333	0.03334659	0.02461709	0.02968813	0.02921727	0.04861608	0.03996811	0.04983662	0.04614027	0.02330752	0.03575854	0.05353699	0.03753435	0.04975806	0.06334050	0.04653506	0.0532112066666667
182	C06559	187.062473	Deethylatrazine	Triazines	+	3.809966667	3.276252	4.237584	4.353384	3.95574	2.109687	2.460911	2.257891	2.276163	2.236935	3.992732	3.246004	3.158557	2.069309	2.507959	2.458785	2.345351	2.590235	2.280639	2.965189	2.612021
183	C00624	189.063724	N-Acetyl-L-glutamic acid	Amino acid and derivatives	+	3.74675	0.0013736491	0.0017024524	0.0018706214	0.00164890763333333	0.0021029275	0.0011932489	0.0017212883	0.00167248823333333	0.0016706608	0.0009957308	0.0018767843	0.00151439196666667	0.0007886071	0.0035203399	0.0015406039	0.0019498503	0.0010448310	0.0011013342	0.0013584409	0.00116820203333333
184	C01717	189.042594	Kynurenic acid	Alkaloids	+	4.36405	0.023461365	0.019075031	0.024056138	0.0221975113333333	0.006791749	0.014978163	0.010233728	0.01066788	0.011159665	0.014809039	0.032223417	0.0193973736666667	0.006294470	0.010284486	0.005081179	0.007220045	0.006223384	0.020733323	0.010364617	0.0124404413333333
185	C00944	190.04774	3-Dehydroquinate	Alcohols and polyols	+	10.56371667	0.004150782	0.006329052	0.003007091	0.00449564166666667	0.002858108	0.010509036	0.006073922	0.00648035533333333	0.006738732	0.010396100	0.004545875	0.00722690233333333	0.005774905	0.006590216	0.003188903	0.00518467466666667	0.002185833	0.005676672	0.004891891	0.00425146533333333
186	C11052	190.062995	7-Ethoxycoumarin	Coumarins	+	10.5655	0.002462052	0.003967549	0.003742683	0.00339076133333333	0.004641207	0.007821966	0.005979143	0.00614743866666667	0.004903621	0.002686678	0.003805672	0.003798657	0.005236151	0.008712008	0.002586237	0.00551146533333333	0.002001486	0.003627084	0.001899765	0.002509445
187	C16987	190.09938	Ligustilide	Miscellaneous	+	2.803	0.001679197	0.004658505	0.003103563	0.00314708833333333	0.002859031	0.003440409	0.003104167	0.00313453566666667	0.002492524	0.003106904	0.002699635	0.00276635433333333	0.004409884	0.007024058	0.001916682	0.004450208	0.004305128	0.003736275	0.002542888	0.003528097
188		190.062995	Altechromone A	Phenols	+	8.246916667	0.001903157	0.001755913	0.001599130	0.00175273333333333	0.002708911	0.006143014	0.004152739	0.004334888	0.002007083	0.004665336	0.003811178	0.00349453233333333	0.002867318	0.003174339	0.003995416	0.003345691	0.002335388	0.001074553	0.002606166	0.002005369
189	C05619	210.052825	3-(3,4-Dihydroxy-5-methoxy)-2-propenoic acid	Cinnamic acids and derivatives	+	4.100283333	0.003105092	0.002619925	0.010248761	0.00532459266666667	0.005567244	0.005585525	0.005576553	0.00557644066666667	0.003492868	0.002458810	0.002468639	0.00280677233333333	0.002600420	0.002072730	0.003265398	0.00264618266666667	0.003798977	0.003974469	0.001533240	0.00310222866666667
190	C09696	210.104465	Lactaroviolin	Prenol lipids	+	10.50633333	0.001243349	0.002055986	0.004275634	0.00252498966666667	0.004585241	0.007387223	0.005763996	0.00591215333333333	0.002716370	0.002683807	0.005005784	0.00346865366666667	0.001402015	0.002255889	0.002133551	0.001930485	0.002211565	0.003627316	0.004596047	0.00347830933333333
191	C06536	214.110613	Harmaline	Alkaloids	+	10.00223333	0.0018738802	0.0019200843	0.0008317072	0.00154189056666667	0.0015208575	0.0001802148	0.0009579538	0.000886342033333333	0.0014064938	0.0008815740	0.0021310411	0.0014730363	0.0025658909	0.0013983823	0.0002464416	0.0014035716	0.0008417914	0.0012703101	0.0007482712	0.000953457566666667
192	C15608	222.06808	Flavone	Flavonoids	+	4.128633333	0.002591051	0.002063602	0.001266471	0.001973708	0.001259385	0.002626188	0.001834094	0.00190655566666667	0.002116293	0.002495427	0.001564708	0.00205880933333333	0.001968958	0.001985385	0.002262328	0.00207222366666667	0.003501340	0.002390219	0.003648661	0.00318007333333333
193	C17480	222.052825	Isofraxidin	Phenylpropanoids	+	4.249083333	0.0014272881	0.0014612029	0.0021957034	0.00169473146666667	0.0055413884	0.0040261460	0.0049062919	0.00482460876666667	0.0008352516	0.0033405762	0.0013337226	0.0018365168	0.0030516170	0.0013472475	0.0021880697	0.00219564473333333	0.0043667664	0.0012326571	0.0013466589	0.0023153608
195	C14232	224.08373	2-Benzal-4-hydroxyacetophenone	Flavonoids	+	5.097983333	0.005516054	0.011304615	0.007027717	0.007949462	0.011900432	0.004318604	0.050214186	0.0221444073333333	0.004404949	0.007837649	0.014923580	0.00905539266666667	0.008882923	0.006715951	0.006724448	0.00744110733333333	0.010371579	0.002536244	0.011019658	0.007975827
196	C02099	224.08373	2,3-Dihydro-2-phenyl-4H-benzopyran-4-one	Flavonoids	+	4.928733333	0.019352037	0.009913952	0.022856691	0.0173742266666667	0.032083735	0.025133763	0.004640409	0.0206193023333333	0.026442649	0.014802695	0.030449187	0.023898177	0.018161067	0.034678079	0.020049718	0.024296288	0.040935795	0.035171450	0.032696305	0.03626785
197		224.10486	3,4,5-Trimethoxycinnamyl alcohol	Phenylpropanoids	+	10.40463333	0.027834899	0.009642951	0.028959805	0.022145885	0.043028241	0.060099245	0.006184794	0.0364374266666667	0.020755013	0.011509890	0.025642569	0.0193024906666667	0.016841693	0.012835857	0.029249577	0.0196423756666667	0.018090799	0.015658696	0.006700282	0.013483259
198	C09212	236.058578	11-Hydroxycanthin-6-one	Alkaloids	+	8.7955	0.0020509006	0.0061121957	0.0001139732	0.00275902316666667	0.0076714070	0.0004529748	0.0021005836	0.0034083218	0.0016603428	0.0013298650	0.0036382472	0.002209485	0.0023387231	0.0012402648	0.0018214959	0.00180016126666667	0.0017530030	0.0057847193	0.0025088202	0.0033488475
199	C14095	236.03209	2-Hydroxy-3-carboxybenzalpyruvate		+	11.1273	0.005808678	0.003515863	0.009949072	0.00642453766666667	0.005588684	0.007003403	0.006624263	0.00640545	0.002584959	0.007670973	0.004920783	0.005058905	0.002820030	0.004646186	0.004789474	0.00408523	0.008717908	0.005299256	0.002338597	0.00545192033333333
200	C00214	242.090273	Thymidine	Nucleotide and its derivates	+	3.0404191	0.001366649	0.001359215	0.003891098	0.002205654	0.001595780	0.002795989	0.037030435	0.0138074013333333	0.002566252	0.004672048	0.004128718	0.003789006	0.004712522	0.005372193	0.002059803	0.00404817266666667	0.005269044	0.009026826	0.005105251	0.00646704033333333
201	C14131	242.094295	4,7-Isoflavandiol	Flavonoids	+	11.34548333	0.013380538	0.003022531	0.006050936	0.00748466833333333	0.007383858	0.005571055	0.274593243	0.0958493853333333	0.015002935	0.013567221	0.012307866	0.0136260073333333	0.003447595	0.014080384	0.014959089	0.0108290226666667	0.008038499	0.006414369	0.008252630	0.00756849933333333
202	C01727	242.080376	Lumichrome	Alkaloids	+	6.696616667	0.037417556	0.045376885	0.048468136	0.0437541923333333	0.033828421	0.041424963	0.003264104	0.026172496	0.044474226	0.068006510	0.042441979	0.051640905	0.035544508	0.047630696	0.045108989	0.0427613976666667	0.043975897	0.057401915	0.042071586	0.047816466
203	C00475	243.085522	Cytidine	Nucleotide and its derivates	+	0.704328709	0.16997609	0.07932778	0.16640956	0.138571143333333	0.25325392	0.30386055	0.01987055	0.19232834	0.42249894	0.21999703	0.24179136	0.294762443333333	0.56586604	0.31902890	0.35253568	0.412476873333333	0.33675635	0.36019546	0.39208122	0.36301101
204	C00559	251.10184	Deoxyadenosine	Nucleotide and its derivates	+	4.0377	0.003151463	0.001855861	0.005006492	0.00333793866666667	0.003895883	0.002389680	0.020137588	0.008807717	0.016894323	0.004009916	0.001991996	0.00763207833333333	0.008065588	0.003061764	0.002154999	0.00442745033333333	0.003818056	0.005572304	0.007978376	0.00578957866666667
205	C05198	251.10184	5-Deoxyadenosine	Nucleotide and its derivates	+	2.408591667	0.03773697	0.02665149	0.03170963	0.0320326966666667	0.02116260	0.01807308	0.00602478	0.01508682	0.02664163	0.04169864	0.03289093	0.0337437333333333	0.02378181	0.02376791	0.02472102	0.0240902466666667	0.04090905	0.04459609	0.05131810	0.0456077466666667
206	C08431	251.10184	Cordycepin	Nucleotide and its derivates	+	2.34785	0.037736975	0.026651492	0.031709631	0.0320326993333333	0.021162596	0.018708583	0.007374524	0.0157485676666667	0.026641634	0.041698639	0.032890931	0.0337437346666667	0.023781815	0.023767913	0.024721019	0.024090249	0.040909054	0.044596086	0.051318098	0.045607746
207	C01477	270.052825	Apigenin	Flavonoids	+	9.05821425	0.027801766	0.006866574	0.016820085	0.0171628083333333	0.002290984	0.011174988	0.003398467	0.00562147966666667	0.014074505	0.010346836	0.019743964	0.0147217683333333	0.007610593	0.007581869	0.008481248	0.00789123666666667	0.011248169	0.007433122	0.013570347	0.010750546
208	C09053	270.08921	Alloimperatorin	Coumarins	+	8.82855	0.008823271	0.006456573	0.007040057	0.007439967	0.007748905	0.006852571	0.002109647	0.00557037433333333	0.006230880	0.004355847	0.010038371	0.00687503266666667	0.001821680	0.004697442	0.004265648	0.00359492333333333	0.004149960	0.006150420	0.004804545	0.005034975
209	C06563	270.052825	Genistein	Flavonoids	+	9.09138625	0.002882909	0.002547160	0.006607679	0.00401258266666667	0.004080537	0.002454525	0.004005839	0.00351363366666667	0.004511878	0.001640623	0.005038661	0.00373038733333333	0.005292730	0.003542465	0.002908532	0.00391457566666667	0.004383720	0.004927753	0.002756442	0.00402263833333333
210	C10294	270.052825	Aloeemodin	Anthraquinones	+	8.794083333	0.0014655009	0.0011289950	0.0029173242	0.00183727336666667	0.0009363771	0.0037278454	0.0022680778	0.00231076676666667	0.0005964563	0.0006049177	0.0012627047	0.000821359566666667	0.0015208189	0.0006301513	0.0015563149	0.0012357617	0.0007104260	0.0012585848	0.0014879112	0.00115230733333333
211	C10372	272.10486	9-Methoxy-alpha-lapachone	Quinones	+	6.514016667	0.003020854	0.002909697	0.003613127	0.003181226	0.003163498	0.005165880	0.002971869	0.00376708233333333	0.002753275	0.003832663	0.002482571	0.00302283633333333	0.001366885	0.002796223	0.004939730	0.00303427933333333	0.002935227	0.002220585	0.003196383	0.002784065
212	C01263	272.068475	Glycinol	Flavonoids	+	6.545583333	0.0013169948	0.0021748163	0.0038655357	0.00245244893333333	0.0023087662	0.0022103306	0.0012198417	0.0019129795	0.0018871945	0.0008030920	0.0024172961	0.00170252753333333	0.0017973968	0.0016306860	0.0009837769	0.0014706199	0.0048224890	0.0020194310	0.0019314922	0.00292447073333333
213	C09826	272.068475	Pinobanksin	Flavonoids	+	8.13995	0.0026984720	0.0024077719	0.0006678710	0.00192470496666667	0.0009012301	0.0058282591	0.0030679580	0.00326581573333333	0.0015453953	0.0046351744	0.0007411541	0.00230724126666667	0.0020720320	0.0012449002	0.0050250842	0.00278067213333333	0.0023909900	0.0022684793	0.0014787964	0.00204608856666667
214	C09751	272.068475	Garbanzol	Flavonoids	+	9.89965	0.0013524820	0.0006725783	0.0014625782	0.00116254616666667	0.0010321107	0.0014781502	0.0134143210	0.00530819396666667	0.0021674638	0.0005732012	0.0010379915	0.00125955216666667	0.0014514822	0.0014115581	0.0023884903	0.0017505102	0.0018795895	0.0013294045	0.0008057093	0.00133823443333333
215		293.141579	Dehydronuciferine	Alkaloids	+	5.656083333	0.0016567090	0.0014562473	0.0001139732	0.00107564316666667	0.0011428221	0.0057234190	0.0623861428	0.0230841279666667	0.0001031138	0.0011955203	0.0008942349	0.000730956333333333	0.0008624928	0.0008131493	0.0037457181	0.00180712006666667	0.0018098204	0.0001074990	0.0013641843	0.00109383456666667
216	C20216	293.199094	Nordihydrocapsaicin	Alkaloids	+	11.86575	0.016128847	0.011724501	0.013589721	0.0138143563333333	0.013256782	0.013622467	0.025496381	0.0174585433333333	0.006067647	0.015309985	0.008795374	0.0100576686666667	0.020274055	0.007560704	0.014271739	0.0140354993333333	0.005850385	0.009569684	0.004814577	0.006744882
217	C06528	294.173213	Cinchonine	Alkaloids	+	11.99408333	0.03787587	0.01246320	0.04134269	0.0305605866666667	0.06266706	0.06195495	0.00295431	0.04252544	0.17322913	0.07238298	0.07722435	0.107612153333333	0.08096190	0.06995503	0.10307848	0.0846651366666667	0.07278063	0.12740306	0.13314123	0.111108306666667
218	C14766	294.219495	9-OxoODE	Fatty Acyls	+	11.97805	1.741931e-02	6.303234e-03	7.611687e-03	0.0104447436666667	3.344127e-02	1.451096e-02	1.886206e-02	0.02227143	1.113429e-02	1.019622e-02	1.537693e-02	0.0122358133333333	3.901429e-02	9.793795e-05	1.030693e-02	0.01647305265	3.599127e-02	2.237269e-02	1.181200e-02	0.0233919866666667
219	C11635	294.173213	Tombozine	Alkaloids	+	8.307783333	0.0004508271	0.0013480558	0.0039917971	0.00193022666666667	0.0013854461	0.0051180267	0.0188620569	0.00845517656666667	0.0001804319	0.0012229584	0.0016566359	0.00102000873333333	0.0009850165	0.0003640697	0.0012180663	0.0008557175	0.0004024606	0.0013168002	0.0017237472	0.00114766933333333
220	C14827	312.23006	(10E,12Z)-(9S)-9-Hydroperoxyoctadeca-10,12-dienoic acid	Fatty Acyls	+	11.95935	0.010370304	0.010252981	0.018566799	0.0130633613333333	0.007806135	0.034111319	0.147267931	0.063061795	0.046537451	0.021548854	0.033795686	0.0339606636666667	0.036003667	0.031697821	0.035708351	0.0344699463333333	0.050555930	0.066326652	0.079930743	0.0656044416666667
221	C04717	312.23006	13-HPODE	Lipids	+	11.97805	0.010370304	0.019121161	0.018566799	0.0160194213333333	0.007806135	0.034111319	0.033379140	0.0250988646666667	0.046537451	0.021548854	0.033795686	0.0339606636666667	0.036003667	0.031697821	0.035708351	0.0344699463333333	0.050555930	0.066326652	0.079930743	0.0656044416666667
222	C11379	294.173213	(-)-Cinchonidine	Alkaloids	+	11.99408333	0.07913119	0.06167988	0.11499741	0.0852694933333333	0.16902866	0.11712542	0.01358697	0.0999136833333333	0.31718752	0.13223368	0.14481748	0.19807956	0.19875765	0.12676506	0.17530302	0.16694191	0.22480604	0.21633197	0.28721870	0.24278557
223	C10462	294.18311	6-Gingerol	Phenols	+	11.98623333	0.047429794	0.027914130	0.029070518	0.034804814	0.037572045	0.027567733	0.007107997	0.0240825916666667	0.079428952	0.053172336	0.055595613	0.0627323003333333	0.071597447	0.037882394	0.048109364	0.052529735	0.081243916	0.076294423	0.087505339	0.081681226
224	C11045	294.121573	Asp-Phe methyl ester	Carboxylic acids and derivatives	+	3.05875	0.019224310	0.013534095	0.022527459	0.0184286213333333	0.014027996	0.012968691	0.012165110	0.0130539323333333	0.012269417	0.019936240	0.015239185	0.0158149473333333	0.035341796	0.013003671	0.016420719	0.0215887286666667	0.008363468	0.012158555	0.018387410	0.012969811
225	C00319	299.282429	Sphingosine	Organonitrogen compounds	+	11.94763333	0.014278888	0.006424213	0.006782046	0.00916171566666667	0.008200723	0.005594576	1.042025321	0.351940206666667	0.010876734	0.022798772	0.008850040	0.014175182	0.019164575	0.006220227	0.011641744	0.012342182	0.029635055	0.014201376	0.010107234	0.0179812216666667
226	C16512	299.282429	Palmitoylethanolamide	Carboximidic acids and derivatives	+	12.61295	0.012668749	0.010870981	0.018182777	0.0139075023333333	0.019312466	0.002289926	0.002818122	0.00814017133333333	0.015471397	0.009833619	0.010037098	0.0117807046666667	0.011360025	0.013564044	0.016610816	0.0138449616666667	0.022264534	0.008414517	0.010996398	0.0138918163333333
227	C08019	301.131409	Oxymorphone	Phenanthrenes and derivatives	+	11.18418333	1.13974030	0.99910611	0.91432342	1.01772327666667	0.86339127	1.28789963	0.00254324	0.717944713333333	0.89006817	0.86271105	0.93056324	0.894447486666667	0.76615184	0.73808051	0.94978260	0.818004983333333	1.21291685	1.27256448	1.09801816	1.19449983
228	C10105	302.042655	Morin	Flavonoids	+	7.711908	0.0025997034	0.0035598419	0.0039802859	0.00337994373333333	0.0033827743	0.0020366751	0.0080655891	0.00449501283333333	0.0015298757	0.0017713906	0.0030653459	0.00212220406666667	0.0011258246	0.0008590076	0.0022170934	0.00140064186666667	0.0036111385	0.0031845212	0.0038121330	0.0035359309
229	C05908	302.042655	Delphinidin	Flavonoids	+	6.858283333	0.0067432493	0.0062786350	0.0044481148	0.00582333303333333	0.0026050154	0.0024561925	0.0014224919	0.00216123326666667	0.0034959851	0.0044098132	0.0022742749	0.00339335773333333	0.0021907620	0.0042690725	0.0019525178	0.00280411743333333	0.0029727561	0.0027431993	0.0006089348	0.00210829673333333
230	C10177	302.042655	Robinetin	Flavonoids	+	6.828133333	0.011775985	0.013073305	0.006506496	0.0104519286666667	0.007539313	0.008786488	0.040251749	0.0188591833333333	0.006710416	0.010569918	0.010659169	0.00931316766666667	0.003556113	0.009885290	0.005454536	0.00629864633333333	0.014624585	0.010883728	0.012677188	0.0127285003333333
231	C01851	303.147059	Scopolamine	Alkaloids	+	6.858283333	0.0018316383	0.0025578985	0.0030610699	0.00248353556666667	0.0009130271	0.0021248039	0.0139898789	0.0056759033	0.0023406798	0.0013000729	0.0015969135	0.00174588873333333	0.0006610318	0.0016438355	0.0020725383	0.0014591352	0.0019007389	0.0025828471	0.0013857974	0.00195646113333333
232	C17901	426.386165	Simiarenol	Triterpenoids	+	12.65455	0.04956904	0.02181332	0.02977502	0.0337191266666667	0.03171078	0.05201432	0.05958086	0.0477686533333333	0.07007141	0.03177374	0.01733976	0.0397283033333333	0.01845928	0.03231062	0.02129638	0.0240220933333333	0.03364935	0.01330106	0.02548584	0.0241454166666667
233	C17966	426.386165	Shionone	Triterpenoids	+	12.00001667	0.014771143	0.008911995	0.015839872	0.0131743366666667	0.009177801	0.020623083	0.269257430	0.0996861046666667	0.015267584	0.012534773	0.006609920	0.011470759	0.016797785	0.026661766	0.006133064	0.0165308716666667	0.022155052	0.004608567	0.011007589	0.0125904026666667
234	C19833	426.386165	Germanicol	Triterpenoids	+	12.63101667	0.04956904	0.02549336	0.07015479	0.04840573	0.05691545	0.06321893	0.53342561	0.21785333	0.07007141	0.03604923	0.06041854	0.05551306	0.01697758	0.01589627	0.02044892	0.0177742566666667	0.03364935	0.02908271	0.02548584	0.0294059666666667
235	C00020	347.063087	Adenosine 5-monophosphate	Nucleotide and its derivates	+	1.383466667	0.450215120	0.730656317	0.458732953	0.546534796666667	0.275874236	0.259935801	0.001380096	0.179063377666667	0.283819578	0.631829303	0.334513559	0.416720813333333	0.243488214	0.437534609	0.464527721	0.381850181333333	0.368306553	0.355896584	0.556405225	0.426869454
236	C01367	347.063087	Adenosine 3-monophosphate	Nucleotide and its derivates	+	2.232366667	0.474546545	0.512030366	0.703345233	0.563307381333333	0.530166785	0.537553225	0.001413647	0.356377885666667	0.593709687	0.779714700	1.054859193	0.80942786	0.323403804	0.466711331	0.907147722	0.565754285666667	1.339449619	0.830563307	1.247442489	1.139151805
237	C10670	347.136889	Evoxine	Alkaloids	+	6.487616667	0.0013643754	0.0002396524	0.0007519552	0.000785327666666667	0.0021102634	0.0003711604	0.0041755556	0.00221899313333333	0.0001031138	0.0001038782	0.0014189680	0.000541986666666667	0.0013766138	0.0012923202	0.0009605850	0.00120983966666667	0.0039032908	0.0008146280	0.0015740633	0.00209732736666667
238		347.188529	Mahanine	Alkaloids	+	2.1164	0.0001255346	0.0010959390	0.0007161471	0.000645873566666667	0.0009404456	0.0020659055	0.0038522882	0.0022862131	0.0005550530	0.0003408916	0.0004622919	0.0004527455	0.0002225500	0.0005418975	0.0003107012	0.0003583829	0.0012263807	0.0007019853	0.0002047269	0.000711030966666667
239		150.06808	Acetic acid m-cresyl ester	Phenols	+	7.278516667	0.007087726	0.005277663	0.002580600	0.00498199633333333	0.004145124	0.004214660	0.010709237	0.00635634033333333	0.006920648	0.002834333	0.001635373	0.00379678466666667	0.007076049	0.003392625	0.004597139	0.00502193766666667	0.005366305	0.004181387	0.006593019	0.005380237
240	C01767	150.104465	(-)-Carvone	Monoterpenoids	+	10.86156667	0.003879968	0.004848786	0.002344211	0.00369098833333333	0.003824559	0.003887887	0.004737340	0.00414992866666667	0.006364799	0.002076047	0.006637375	0.00502607366666667	0.002472668	0.003738175	0.004334249	0.00351503066666667	0.002389657	0.004559808	0.004418357	0.003789274
241	C09868	150.104465	(R)-Menthofuran	Prenol lipids	+	5.14695	0.029779927	0.017141567	0.028355517	0.025092337	0.007752763	0.014783115	0.007082072	0.00987265	0.028221847	0.011895580	0.014670050	0.0182624923333333	0.013727040	0.010607259	0.007040233	0.0104581773333333	0.010804927	0.021912283	0.015370165	0.016029125
242	C13342	150.06808	1-(4-Hydroxyphenyl)propan-1-one	Phenylpropanoids	+	9.89965	0.009678432	0.005581932	0.010576524	0.008612296	0.004802230	0.004644466	0.129794381	0.0464136923333333	0.006154201	0.003221813	0.006574661	0.00531689166666667	0.007580257	0.002059663	0.003228615	0.00428951166666667	0.007624807	0.007278717	0.005933700	0.00694574133333333
243	C02646	150.06808	p-Coumaryl alcohol	Phenylpropanoids	+	4.145616667	0.002924594	0.005024563	0.003286125	0.003745094	0.003833754	0.011561356	0.040333043	0.018576051	0.004859375	0.007376404	0.003567500	0.00526775966666667	0.004415512	0.003350048	0.007298678	0.00502141266666667	0.003767138	0.002599779	0.007195269	0.00452072866666667
244	C13846	283.287514	Octadecanamide	Fatty Acyls	+	13.02093333	0.13544537	0.13485564	0.13733118	0.135877396666667	0.14709814	0.10581674	0.49788573	0.25026687	0.14114306	0.12482315	0.11442114	0.126795783333333	0.09689469	0.12646682	0.10452336	0.109294956666667	0.12405575	0.14332602	0.13716300	0.134848256666667
245	C14748	320.235145	20-HETE	Fatty Acyls	+	13.27901667	0.023469117	0.047224647	0.050611031	0.0404349316666667	0.041867887	0.038186177	0.004995320	0.0283497946666667	0.049360118	0.030782555	0.035852877	0.0386651833333333	0.035483269	0.007122557	0.035851538	0.0261524546666667	0.040875100	0.039697887	0.026537310	0.0357034323333333
246		338.24571	Kirenol	Diterpenoids	+	13.15803333	0.025582441	0.010467078	0.037610203	0.0245532406666667	0.535747056	0.445272878	0.001568992	0.327529642	0.020033003	0.447684489	0.402376755	0.290031415666667	0.490071857	0.015370283	0.014446352	0.173296164	0.012417973	0.427739426	0.466115791	0.302091063333333
247	C06542	326.199428	Ajmaline	Alkaloids	+	11.91258333	5.082796e-04	8.784855e-05	2.792607e-03	0.00112957838333333	7.658182e-03	1.315840e-03	9.341574e-03	0.00610519866666667	1.031138e-04	1.208619e-03	9.418379e-04	0.000751190233333333	7.636059e-03	8.351657e-04	2.688878e-03	0.00372003423333333	2.620036e-03	3.400520e-03	7.379419e-03	0.00446665833333333
248		326.115425	Moracin O	Phenols	+	9.5204	0.0024356882	0.0013700158	0.0016948037	0.00183350256666667	0.0010107371	0.0023385551	0.0172868863	0.00687872616666667	0.0031248308	0.0015009401	0.0010732520	0.0018996743	0.0019544127	0.0005551993	0.0008484888	0.00111936693333333	0.0025409569	0.0012133186	0.0000960191	0.00128343153333333
249	C06429	328.24023	Docosahexaenoic acid	Fatty Acyls	+	12.60253333	0.007949330	0.006576418	0.006456602	0.00699411666666667	0.006982911	0.012591143	0.005170182	0.00824807866666667	0.007290948	0.009453705	0.005614107	0.00745292	0.006716522	0.006451539	0.003805631	0.00565789733333333	0.006276084	0.004544796	0.005922193	0.00558102433333333
250	C14985	328.09469	4,5,7-Trimethoxyflavone	Flavonoids	+	13.87093333	0.012531536	0.007705606	0.011950497	0.010729213	0.016239060	0.018721354	0.418967468	0.151309294	0.013949857	0.009315554	0.006322325	0.00986257866666667	0.008113057	0.017588463	0.010746730	0.0121494166666667	0.010136064	0.008216357	0.007811580	0.00872133366666667
251	C09294	328.11582	Anisatin	Sesquiterpenoids	+	5.422883333	0.0042568226	0.0064666278	0.0058645619	0.00552933743333333	0.0041580919	0.0065637457	0.0009732535	0.0038983637	0.0104796419	0.0090401319	0.0060422991	0.00852069096666667	0.0117691048	0.0037267826	0.0037637244	0.0064198706	0.0054808597	0.0065008437	0.0030682794	0.00501666093333333
252	C02353	329.052522	Adenosine 2,3-cyclic phosphate	Purine nucleotides	+	1.855583333	0.44372728	0.51759116	0.86336997	0.60822947	0.47036834	0.34771856	0.01204151	0.27670947	0.63855014	0.87570158	0.91668254	0.81031142	0.42264600	0.37788710	0.65166375	0.484065616666667	0.37744745	0.40340446	0.80541046	0.528754123333333
253	C03205	330.219495	Deoxycorticosterone	Steroids and steroid derivatives	+	9.605566667	0.0006475910	0.0004670155	0.0001219658	0.000412190766666667	0.0012430817	0.0006000863	0.1220311831	0.0412914503666667	0.0006691454	0.0005762192	0.0018687240	0.00103802953333333	0.0005754680	0.0004036356	0.0004858989	0.000488334166666667	0.0008000875	0.0005980102	0.0002060029	0.0005347002
254	C06522	334.168128	Strychnine	Alkaloids	+	3.674	0.015502096	0.012908834	0.019003844	0.0158049246666667	0.014208010	0.009042330	0.002389043	0.008546461	0.024931171	0.020450053	0.018276885	0.0212193696666667	0.019633919	0.024427231	0.025817187	0.023292779	0.025400718	0.035811058	0.029319132	0.0301769693333333
255	C00455	334.056605	beta-Nicotinamide mononucleotide	Nucleotide and its derivates	+	0.729483333	0.17151953	0.12232511	0.23296683	0.175603823333333	0.09346180	0.16138550	0.01670784	0.09051838	0.12195050	0.12648342	0.15207290	0.133502273333333	0.09038179	0.13054927	0.15177406	0.12423504	0.11743479	0.16834693	0.23844709	0.174742936666667
256	C09125	334.21441	Lathyrol	Diterpenoids	+	7.149766667	0.0005699902	0.0015976934	0.0010241902	0.00106395793333333	0.0023474620	0.0024447834	0.4134054170	0.1393992208	0.0010651470	0.0020714040	0.0006705066	0.0012690192	0.0032086059	0.0014808390	0.0030531586	0.00258086783333333	0.0008618376	0.0019496206	0.0008691926	0.0012268836
257	C09770	334.06887	Cedeodarin	Flavonoids	+	11.73148333	0.0040957668	0.0030912489	0.0036058600	0.00359762523333333	0.0197487878	0.0124982722	0.0290843165	0.0204437921666667	0.0024637535	0.0070588207	0.0055670885	0.00502988756666667	0.0033752992	0.0037551994	0.0089068143	0.00534577096666667	0.0032806740	0.0004364718	0.0025549843	0.00209071003333333
258	C10410	335.173274	Triangularine	Alkaloids	+	11.72321667	0.37200980	0.36719693	0.34151665	0.360241126666667	0.37042789	0.47244707	0.02402793	0.28896763	0.43063815	0.48480929	0.45149762	0.455648353333333	0.31642030	0.04730337	0.31229108	0.22533825	0.36968317	0.24110624	0.41099294	0.340594116666667
259	C14828	314.24571	9,10-DHOME	Fatty Acyls	+	13.29651667	0.02318431	0.02580834	0.02451958	0.0245040766666667	0.03435768	0.02178436	0.13786896	0.0646703333333333	0.01502357	0.02132092	0.01577777	0.0173740866666667	0.02015311	0.01585667	0.01695665	0.0176554766666667	0.02901147	0.03089198	0.02032139	0.0267416133333333
260	C04822	336.23006	8(R)-HPETE		+	11.5794	0.010538166	0.005748230	0.030910054	0.01573215	0.025254609	0.022317808	0.002280592	0.0166176696666667	0.006542351	0.010430591	0.009528238	0.00883372666666667	0.035148624	0.017956405	0.005384735	0.019496588	0.032490257	0.012529575	0.008893893	0.0179712416666667
261	C10523	336.099775	Psoralidin	Coumarins	+	11.79861667	0.17052216	0.17895242	0.16249734	0.170657306666667	0.10774384	0.17935992	4.50543738	1.59751371333333	0.14370564	0.16751386	0.15991067	0.15704339	0.19538660	0.05934379	0.12693877	0.127223053333333	0.09498475	0.13317138	0.20411737	0.144091166666667
262		336.147393	Nb-Feruloyltryptamine	Alkaloids	+	11.57043333	1.975222e-03	9.892709e-04	1.359322e-03	0.00144127163333333	1.061791e-04	5.280722e-03	1.042363e+01	3.47633896703333	9.369624e-04	1.038782e-04	8.481593e-03	0.00317414453333333	4.160268e-04	3.995913e-04	7.443848e-04	0.000520000966666667	1.564449e-03	3.486657e-03	1.203658e-03	0.00208492133333333
263	C10383	337.188924	Sarracine	Alkaloids	+	13.14125	0.17336009	0.06134670	12.58854933	4.27441870666667	0.09730610	10.58760262	0.68215105	3.78901992333333	0.11735312	0.04261554	10.32537666	3.49511510666667	0.14186322	0.08459080	0.08907237	0.105175463333333	0.24969332	9.81804418	0.17989081	3.41587610333333
264		337.188924	3alpha,6beta-Ditigloyloxytropan-7beta-ol	Alkaloids	+	13.20838333	7.8709932	10.2085485	12.5885493	10.222697	10.2995984	10.5876026	2.0392694	7.6421568	13.3823092	10.2541061	10.3253767	11.3205973333333	0.1418632	0.0845908	8.5485406	2.9249982	10.7023939	9.8180442	0.1798908	6.90010963333333
265	C04677	338.062753	AICAR	Imidazole ribonucleosides and ribonucleotides	+	13.27901667	0.6725086	0.6341975	0.7618888	0.689531633333333	0.7403247	0.6013694	2.0392694	1.12698783333333	0.9051811	0.7143754	0.6166263	0.745394266666667	0.6130806	0.1627023	0.5684468	0.448076566666667	0.7376957	0.5827678	0.6189496	0.646471033333333
266	C10542	338.115425	Wighteone	Flavonoids	+	13.00698333	0.07365520	0.06280483	0.12848121	0.0883137466666667	2.08002057	1.98159488	0.07509043	1.37890196	2.67773400	0.07282555	2.08573173	1.61209709333333	0.07509538	0.06428727	0.07798926	0.0724573033333333	0.10613232	0.07979899	0.03880256	0.07491129
267		338.15181	8-Geranyloxypsoralen	Coumarins	+	13.2923	1.56002291	1.78771062	2.04287695	1.79687016	2.08002057	1.98159488	0.05853839	1.37338461333333	2.67773400	2.37330454	2.08573173	2.37892342333333	1.48985629	0.47129467	1.78656198	1.24923764666667	2.55910571	1.57740903	1.66365860	1.93339111333333
268	C17742	338.115425	Demethoxycurcumin	Phenols	+	4.910366667	0.208028640	0.015379041	0.257995083	0.160467588	0.124507489	0.006819348	0.005335025	0.045553954	0.014558924	0.419746839	0.314708185	0.249671316	0.005440421	0.015425613	0.007918848	0.00959496066666667	0.010734236	0.251744388	0.139258365	0.133912329666667
269	C22152	338.15181	Bergamotine	Coumarins	+	13.0338	0.038134323	0.037411136	0.060134148	0.0452265356666667	0.055439640	0.062775409	0.004674163	0.0409630706666667	0.085824297	0.044411438	0.036366364	0.055534033	0.058851143	0.064448471	0.045981537	0.0564270503333333	0.053712353	0.050102161	0.043672499	0.0491623376666667
270		338.115425	Methyl tanshinonate	Diterpenoids	+	11.4294	0.0041508083	0.0042675993	0.0038898570	0.00410275486666667	0.0050651553	0.0057038615	0.0466114268	0.0191268145333333	0.0056370114	0.0055728888	0.0068980426	0.00603598093333333	0.0012716021	0.0035258593	0.0071745088	0.00399065673333333	0.0086624536	0.0008403401	0.0023692437	0.0039573458
271	C20645	136.05243	Methyl benzoate	Phenols	+	10.72676667	0.0004285983	0.0021922084	0.0037100685	0.00211029173333333	0.0031895168	0.0067204226	0.0045268008	0.00481224673333333	0.0013512510	0.0017346245	0.0035209515	0.00220227566666667	0.0017133330	0.0037529232	0.0015760941	0.0023474501	0.0025032694	0.0024759153	0.0020785504	0.00235257836666667
272	C02918	136.063663	3-Carbamyl-1-methylpyridinium (1-Methylnicotinamide)	Pyridines and derivatives	+	6.359116667	0.04732816	0.04376695	0.02873207	0.0399423933333333	0.03236472	0.06624618	0.01231692	0.03697594	0.03874354	0.04046381	0.04241040	0.04053925	0.06288583	0.04248148	0.04805843	0.0511419133333333	0.03770713	0.12018933	0.07189349	0.07659665
273	C14087	136.05243	3-Methylsalicylaldehyde		+	10.55668333	0.014324277	0.011807153	0.008423930	0.0115184533333333	0.004608227	0.004411245	0.009017692	0.006012388	0.007516489	0.012272562	0.011628424	0.0104724916666667	0.004031469	0.008065289	0.011776001	0.00795758633333333	0.010594967	0.008932151	0.007933468	0.00915352866666667
274	C04203	136.100048	N,N-Dimethyl-1,4-phenylenediamine		+	2.556516667	0.003462355	0.012084391	0.003052790	0.00619984533333333	0.003467732	0.024524401	0.002085049	0.0100257273333333	0.001982455	0.004728083	0.002753773	0.00315477033333333	0.003848500	0.004274322	0.008068002	0.00539694133333333	0.003423847	0.014418159	0.005603808	0.00781527133333333
275	C17237	254.072514	S-(Phenylacetothiohydroximoyl)-L-cysteine		+	11.56366667	0.005817243	0.003023723	0.011667586	0.006836184	0.010076448	0.007549835	0.004152661	0.007259648	0.008615296	0.006856995	0.003429524	0.006300605	0.004731278	0.005755829	0.004614839	0.005033982	0.010733771	0.006365915	0.006508475	0.007869387
276	C12123	254.05791	4,7-Dihydroxyflavone	Flavonoids	+	7.686816667	0.0026650594	0.0009345699	0.0027098961	0.00210317513333333	0.0005583610	0.0041911470	3.4391090139	1.14795284063333	0.0004226052	0.0004293126	0.0026920561	0.00118132463333333	0.0009709849	0.0016578695	0.0004004987	0.00100978436666667	0.0015519800	0.0022727168	0.0010675874	0.0016307614
277	C09165	254.094295	Chalepensin	Coumarins	+	7.619683333	0.007151161	0.002960269	0.003637160	0.00458286333333333	0.004280495	0.003973300	0.009691294	0.00598169633333333	0.005581868	0.005456515	0.006990303	0.006009562	0.002938778	0.003578344	0.004037906	0.00351834266666667	0.002293461	0.006182082	0.006946568	0.00514070366666667
278	C08316	338.31848	Erucic acid	Fatty Acyls	+	13.279	2.881279287	3.019126772	3.634441377	3.17828247866667	3.737932746	3.024198841	0.008037205	2.25672293066667	3.846902148	2.853736773	2.586637877	3.09575893266667	2.886860970	0.806714075	2.912758631	2.20211122533333	3.650394907	2.878115084	3.025634970	3.184714987
279	C14772	338.24571	5,6-DHET	Fatty Acyls	+	13.03376667	0.006420696	0.005333725	0.015922321	0.00922558066666667	0.005240669	0.015828512	0.382485193	0.134518124666667	0.010357740	0.001988917	0.007342211	0.006562956	0.010853736	0.013412186	0.011586055	0.011950659	0.006984015	0.011321913	0.010033221	0.009446383
280		338.24571	Sterebin E	Diterpenoids	+	13.1931	0.003071513	0.005333725	0.014514891	0.007640043	0.006529903	0.010112401	0.006876171	0.00783949166666667	0.010357740	0.001240465	0.006549306	0.00604917033333333	0.027029374	0.013412186	0.009628327	0.0166899623333333	0.012409002	0.004825281	0.010033221	0.009089168
281	C14773	338.24571	8,9-DiHETrE	Fatty Acyls	+	13.03376667	0.193344896	0.410388730	0.445930110	0.349887912	0.415397420	0.336784715	0.004791118	0.252324417666667	0.440596154	0.411581904	0.484202474	0.445460177333333	0.455931814	0.361849886	0.157707946	0.325163215333333	0.492828160	0.499568217	0.414956175	0.469117517333333
282	C01235	342.116215	Galactinol	Organooxygen compounds	+	2.789716667	0.020971345	0.009771151	0.005538665	0.0120937203333333	0.006108667	0.007930906	0.021482564	0.0118407123333333	0.002617709	0.007063451	0.005606623	0.00509592766666667	0.004823566	0.007077423	0.006345623	0.006082204	0.014422521	0.006126230	0.007377378	0.00930870966666667
283		342.219495	Guggulsterone E&Z	Steroids	+	11.07695	0.0022030571	0.0065604775	0.0007454011	0.00316964523333333	0.0039523996	0.0059456121	0.1601849972	0.0566943363	0.0010186564	0.0019425216	0.0057799516	0.00291370986666667	0.0029024948	0.0111867814	0.0010925328	0.005060603	0.0025655970	0.0014501134	0.0023811413	0.0021322839
284	C10433	342.095085	1-O-Caffeoylglucose	Carbohydrates	+	4.917383333	0.03611741	0.03606266	0.02907061	0.0337502266666667	0.01958195	0.02409137	0.38629265	0.14332199	0.01223314	0.01754768	0.02631333	0.01869805	0.01057619	0.03507231	0.02468455	0.02344435	0.02140470	0.02288046	0.01263432	0.01897316
285	C01970	342.116215	beta-Lactose	Carbohydrates	+	4.5652	0.012613576	0.016078650	0.013055246	0.013915824	0.005606865	0.373464265	0.025135596	0.134735575333333	0.016739889	0.014008887	0.020831062	0.0171932793333333	0.008074683	0.032983845	0.016175704	0.0190780773333333	0.015714219	0.022683596	0.387450090	0.141949301666667
286	C00942	345.047437	Guanosine 3,5-cyclic monophosphate	Nucleotide and its derivates	+	2.25995	0.42381235	0.48997893	0.72408489	0.545958723333333	0.35986257	0.42250987	0.03761259	0.273328343333333	0.76047911	0.65261368	0.73394376	0.71567885	0.66919201	0.60930837	0.84822026	0.70890688	0.37731237	0.60390697	0.81289929	0.598039543333333
287	C00852	354.095085	Chlorogenic acid	Phenylpropanoids	+	5.273183333	0.088986086	0.074286354	0.047498486	0.0702569753333333	0.021328407	0.030373825	0.001111280	0.017604504	0.028503963	0.038225651	0.065910724	0.044213446	0.057442326	0.008884577	0.029571820	0.031966241	0.045227258	0.026225269	0.033266008	0.0349061783333333
288	C17499	354.146725	Notopterol	Coumarins	+	11.94387	0.007620093	0.040213416	0.048834001	0.0322225033333333	0.026999673	0.052237253	1.526976099	0.535404341666667	0.014289890	0.031811566	0.009238781	0.0184467456666667	0.041353446	0.034166246	0.045433150	0.040317614	0.050426077	0.009040947	0.028420207	0.0292957436666667
289	C01527	354.095085	Scopolin	Phenylpropanoids	+	9.986066667	0.0010218392	0.0007937242	0.0010172522	0.000944271866666667	0.0011079906	0.0011150474	0.0065132730	0.00291210366666667	0.0003925992	0.0004894599	0.0015215183	0.000801192466666667	0.0020797742	0.0019329329	0.0001200294	0.00137757883333333	0.0012480582	0.0006989352	0.0012854708	0.00107748806666667
290	C00633	122.03678	4-Hydroxybenzaldehyde	Phenols	+	1.905108333	1.2728233	1.7740492	1.4681390	1.50500383333333	1.4693259	1.6054983	0.4252323	1.1666855	1.5971518	1.3454606	2.3922869	1.77829976666667	1.6448532	1.4410807	2.1026328	1.72952223333333	2.2621625	2.1049322	2.5650699	2.31072153333333
291	C00503	122.05791	Erythritol	Miscellaneous	+	6.166416667	0.010132052	0.006424086	0.010573214	0.00904311733333333	0.006185343	0.006961439	0.006695085	0.00661395566666667	0.010230065	0.004921032	0.008975037	0.00804204466666667	0.007015066	0.008152352	0.008120668	0.00776269533333333	0.006501069	0.003602668	0.009494098	0.00653261166666667
292	C00153	122.048013	Nicotinamide	Alkaloids	+	1.01434493	0.24844267	0.20416994	0.35256756	0.26839339	0.37416627	0.49543180	0.01060907	0.29340238	0.41900611	0.45980385	0.40892786	0.42924594	0.41439668	0.42962820	0.46391761	0.43598083	0.66800941	0.60414581	0.59813435	0.623429856666667
293	C14582	122.073165	2,4-Dimethylphenol	Phenols	+	10.55668333	0.005829056	0.005491750	0.008239892	0.00652023266666667	0.006800567	0.006544813	0.001959834	0.005101738	0.004593712	0.007399084	0.005381106	0.00579130066666667	0.006413764	0.006187586	0.007118240	0.00657319666666667	0.005551691	0.003883593	0.004575928	0.004670404
294	C04785	310.21441	13(S)-HPOT	Fatty acyls	+	11.46531667	0.009539221	0.009391689	0.024385749	0.0144388863333333	0.009984637	0.011463699	0.085543771	0.0356640356666667	0.015246171	0.022957132	0.004849770	0.0143510243333333	0.016368620	0.008474006	0.005136062	0.009992896	0.060348659	0.006449739	0.008380048	0.025059482
295	C10130	310.204513	Astrocasine	Alkaloids	+	13.93706667	0.0031523646	0.0016782877	0.0012116324	0.0020140949	0.0016735991	0.0023536091	0.0547006303	0.0195759461666667	0.0013209936	0.0014285866	0.0023298311	0.0016931371	0.0009415926	0.0008325053	0.0019823756	0.00125215783333333	0.0022772272	0.0015313257	0.0014471168	0.0017518899
296		310.12051	Moracin C	Phenols	+	13.98666667	0.10799849	0.08583568	0.09906918	0.09763445	0.06487527	0.11401654	0.01890452	0.06593211	0.10701456	0.06217459	0.09068589	0.0866250133333333	0.06407398	0.09555374	0.06730859	0.0756454366666667	0.10755529	0.09529035	0.08114186	0.0946625
297		310.21441	Sterebin A	Diterpenoids	+	11.75478333	0.02798108	0.02276909	0.02555526	0.0254351433333333	0.05044091	0.06054300	0.02600454	0.0456628166666667	0.13365824	0.03412722	0.07322199	0.0803358166666667	0.06309245	0.11001206	0.08545708	0.0861871966666667	0.11176117	0.16882069	0.06933468	0.116638846666667
298		458.170748	Valechlorine	Iridoids	+	0.625483333	0.0356691905	0.0128489796	0.0004929403	0.0163370368	0.0183388934	0.0196721940	0.5072629052	0.181757997533333	0.0004538395	0.0203400867	0.0196883714	0.0134940992	0.0006975554	0.0004310586	0.0164269011	0.00585183836666667	0.0164828055	0.0065493040	0.0001984168	0.00774350876666667
299	C16526	310.28718	cis-Gondoic acid	Lipids	+	13.4027	0.02404373	0.02050311	0.03112495	0.02522393	0.01969412	0.03469780	0.71451623	0.256302716666667	0.01717056	0.02790386	0.04646135	0.0305119233333333	0.04682175	0.02446132	0.01797321	0.0297520933333333	0.02196718	0.02807134	0.02987027	0.0266362633333333
300	C05984	104.047345	2-Hydroxybutanoic acid	Organic acids	+	0.6372	0.5368302	0.4492041	0.5573714	0.514468566666667	0.4159515	0.6329628	0.1595287	0.402814333333333	0.5063968	0.5582466	0.5121252	0.525589533333333	0.5105985	0.4974455	0.5864066	0.531483533333333	0.5511810	0.6061086	0.5685170	0.575268866666667
301	C14829	314.24571	12,13-DHOME	Fatty Acyls	+	11.87755	0.011777032	2.585151743	0.011788039	0.869572271333333	1.214663240	0.023580454	0.235469048	0.491237580666667	0.004863371	0.017478403	0.018359551	0.0135671083333333	2.268726334	0.431505416	0.008702286	0.902978012	0.006949256	0.844985414	0.010295006	0.287409892
302	C01835	504.16904	Maltotriose	Organooxygen compounds	+	1.226433333	0.1568730	0.1667092	0.2044096	0.175997266666667	0.1571541	0.1626958	0.5585329	0.292794266666667	0.2970747	0.1014172	0.2198521	0.206114666666667	0.1413294	0.2299824	0.1401538	0.170488533333333	0.1150773	0.3554374	0.2373578	0.2359575
303	C03661	504.16904	1-Kestose	Organooxygen compounds	+	0.738166667	0.3773230	0.2479254	0.3402724	0.321840266666667	0.2448996	0.2222866	0.5585329	0.341906366666667	0.3797714	0.2473665	0.3099282	0.312355366666667	0.1957008	0.1915598	0.1404459	0.175902166666667	0.2239921	0.3172755	0.1626849	0.234650833333333
304		526.1839	Physalin A	Steroids and steroid derivatives	+	12.10071667	0.04191801	0.01902783	0.01239700	0.0244476133333333	0.92065339	0.05824732	10.83791041	3.93893704	0.04467652	0.01875722	0.03105154	0.0314950933333333	0.03755871	0.04094309	0.08708763	0.0551964766666667	0.05936673	0.05611777	2.50136187	0.872282123333333
305		526.1839	Physalin G	Steroids and steroid derivatives	+	12.16785	0.041918011	0.019027830	0.012396997	0.0244476126666667	0.920653389	0.058247321	0.007694995	0.328865235	0.044676519	0.062804757	0.031051540	0.0461776053333333	0.037558713	0.040943094	0.087087626	0.0551964776666667	0.059366732	0.056117771	2.501361867	0.872282123333333
306	C00417	174.01644	cis-Aconitic acid	Organic acids and derivatives	+	1.4555	10.386082121	12.016382046	11.753720839	11.385395002	10.203387794	11.706311043	0.005747562	7.30514879966667	7.574608907	13.185158608	11.972307145	10.9106915533333	9.823813793	10.580651777	12.187558163	10.864007911	10.626277330	10.175375327	10.112363703	10.30467212
307	C04236	174.052825	2-Isopropyl-3-oxosuccinate	Keto acids and derivatives	+	0.800866667	0.013838473	0.012471254	0.012102862	0.0128041963333333	0.006947366	0.008721722	0.108289091	0.041319393	0.019054161	0.013745150	0.009292319	0.0140305433333333	0.005957864	0.011745198	0.006360141	0.00802106766666667	0.005073566	0.010779405	0.005090778	0.00698124966666667
308	C03840	174.031695	Juglone	Quinones	+	8.741533333	0.007317542	0.003554066	0.006850885	0.00590749766666667	0.005549327	0.006017222	0.008984567	0.006850372	0.003153695	0.004060994	0.003183857	0.003466182	0.003080710	0.003793430	0.002673075	0.003182405	0.007120751	0.009095250	0.007022584	0.007746195
309	C01047	174.100443	L-Theanine	Amino acid and derivatives	+	0.848766667	0.097239578	0.119040022	0.137932679	0.118070759666667	0.092077478	0.130593426	0.003124218	0.0752650406666667	0.007844099	0.154027709	0.152373465	0.104748424333333	0.150897390	0.006500142	0.145922911	0.101106814333333	0.023735538	0.117405225	0.154927173	0.098689312
310	C08304	174.115698	Gramine	Alkaloids	+	8.72735	0.002918385	0.004478694	0.005755513	0.00438419733333333	0.005234787	0.014154781	0.003534623	0.007641397	0.005582996	0.003920457	0.005588247	0.00503056666666667	0.010745299	0.006766708	0.004286439	0.00726614866666667	0.007071405	0.005922710	0.006694757	0.00656295733333333
311		174.104465	6(1H)-Azulenone, 2,3-dihydro-1,4-dimethyl	Miscellaneous	+	8.72735	0.0024957683	0.0018388150	0.0034734935	0.00260269226666667	0.0016939364	0.0050965067	0.0033064529	0.003365632	0.0033337576	0.0021318867	0.0024680740	0.00264457276666667	0.0006556294	0.0020391259	0.0009443449	0.0012130334	0.0007255285	0.0056304442	0.0014946757	0.0026168828
312	C09314	228.078645	Trioxsalen	Coumarins	+	11.64978333	6.105461e-03	2.122937e-03	3.734156e-03	0.003987518	1.619915e-03	6.175363e-03	4.757909e-03	0.00418439566666667	7.334008e-03	1.038782e-04	4.576511e-03	0.00400479906666667	3.435317e-03	9.793795e-05	9.755815e-05	0.00121027103333333	2.617508e-03	4.325436e-03	4.782054e-03	0.00390833266666667
313	C00526	228.074623	2-Deoxyuridine	Nucleotide and its derivates	+	2.668733333	0.002625483	0.003995969	0.002685234	0.00310222866666667	0.002056197	0.005030095	0.013433253	0.00683984833333333	0.003931473	0.005531012	0.003283001	0.00424849533333333	0.003215692	0.002892981	0.003922458	0.00334371033333333	0.004314462	0.003419073	0.005577404	0.00443697966666667
314	C08583	564.39673	Canthaxanthin	Prenol lipids	+	12.82351667	0.003438296	0.003442582	0.006068457	0.004316445	0.004543322	0.005050830	0.003191913	0.00426202166666667	0.008736517	0.006238801	0.006366140	0.00711381933333333	0.005897380	0.005839239	0.006107478	0.00594803233333333	0.005416964	0.004283562	0.005898056	0.00519952733333333
315		292.07356	Karanjin	Flavonoids	+	11.6673	0.008856068	0.003951606	0.017857297	0.010221657	0.012349153	0.014920477	0.029113575	0.0187944016666667	0.014653147	0.004797150	0.012377646	0.0106093143333333	0.045035141	0.034117639	0.004831339	0.0279947063333333	0.014560689	0.027043748	0.012364526	0.0179896543333333
316	C01226	292.203845	12-OPDA		+	11.39583333	0.003003665	0.002089503	0.002273523	0.00245556366666667	0.003380939	0.002928748	0.014900180	0.00706995566666667	0.006252695	0.003757368	0.006940752	0.00565027166666667	0.006841830	0.001597902	0.005306091	0.004581941	0.004086271	0.001259880	0.002913877	0.00275334266666667
317		352.131075	Lansiumarin A	Coumarins	+	11.64758333	0.017722013	0.005697680	0.004653157	0.00935761666666667	0.008986908	0.056877612	0.004101848	0.0233221226666667	0.015568143	0.012364268	0.075938211	0.0346235406666667	0.007339147	0.044614490	0.015066103	0.0223399133333333	0.007719954	0.008251983	0.012558511	0.00951014933333333
318	C09216	352.058305	Daphnoretin	Coumarins	+	11.44618333	0.012448799	0.005109252	0.025597576	0.014385209	0.018939605	0.009313502	0.012503277	0.0135854613333333	0.023689804	0.004189145	0.020809413	0.016229454	0.008030566	0.002308033	0.021115029	0.0104845426666667	0.020749444	0.028482767	0.013973392	0.0210685343333333
319	C05950	366.20424	20-COOH-Leukotriene B4	Fatty Acyls	+	11.56696667	0.0098504128	0.0052760361	0.0167644331	0.010630294	0.0042366645	0.0039128830	0.0071930676	0.00511420503333333	0.0036278386	0.0024172372	0.0017001615	0.00258174576666667	0.0026002393	0.0019806786	0.0030456938	0.0025422039	0.0055575961	0.0069958201	0.0007983054	0.00445057386666667
320	C09802	388.13695	Cornin	Iridoids	+	11.91223333	7.212078e-03	1.313796e-02	2.793787e-03	0.00771460833333333	7.907340e-03	1.883914e-02	1.192386e-01	0.0486616933333333	1.853834e-03	1.314303e-02	4.220792e-03	0.00640588533333333	3.778820e-03	4.861733e-03	9.755815e-05	0.00291270371666667	1.207838e-02	2.628874e-03	2.368549e-03	0.00569193433333333
321	C09781	388.13695	Geniposide	Iridoids	+	5.142134145	0.009748520	0.011441703	0.022058853	0.0144163586666667	0.005936908	0.008922157	0.015548815	0.01013596	0.001786705	0.010529942	0.008221946	0.00684619766666667	0.005470389	0.005607153	0.003921403	0.00499964833333333	0.003412173	0.007354818	0.002698338	0.004488443
322	C16908	220.182715	Caryophyllene oxide	Sesquiterpenoids	+	11.66436667	0.10812001	0.07093398	0.12850022	0.10251807	0.09686117	0.15004716	0.00269114	0.0831998233333333	0.07803937	0.08519722	0.07048297	0.07790652	0.12259072	0.07329093	0.08250957	0.0927970733333334	0.07970736	0.03340895	0.11938933	0.07750188
323	C00745	162.115698	L-Nicotine	Alkaloids	+	2.294983333	0.014045226	0.005590151	0.008124288	0.00925322166666667	0.012154621	0.020223586	0.016918945	0.016432384	0.007862643	0.005898018	0.005261564	0.00634074166666667	0.011634445	0.014376302	0.004531597	0.0101807813333333	0.004690488	0.009085286	0.008250312	0.00734202866666667
324	C06180	162.115698	Anabasine	Alkaloids	+	2.8737	0.010208168	0.011178247	0.001442432	0.00760961566666667	0.003689064	0.001311663	0.072247362	0.025749363	0.002217482	0.006970444	0.004646517	0.004611481	0.003261129	0.005738610	0.004693338	0.004564359	0.002903560	0.002440292	0.001983681	0.002442511
325		162.031695	3-Hydroxycoumarin	Coumarins	+	9.935716667	0.014499961	0.003359791	0.014679551	0.0108464343333333	0.012241514	0.023364234	0.160374286	0.065326678	0.012288983	0.006276909	0.009264969	0.00927695366666667	0.006562211	0.008055003	0.015983379	0.0102001976666667	0.009422268	0.008414541	0.006937916	0.00825824166666667
326	C06358	162.06808	Methyl cinnamate	Phenylpropanoids	+	4.90085	0.11184058	0.07108894	0.12758990	0.103506473333333	0.07648179	0.06635159	0.04067350	0.06116896	0.11318713	0.15450754	0.13392250	0.13387239	0.09513550	0.08276142	0.12917647	0.102357796666667	0.13513582	0.12473121	0.10518817	0.121685066666667
327	C08387	410.448765	1-Octacosanol	Miscellaneous	+	13.2026	0.003057201	0.089601549	0.152818021	0.0818255903333333	0.216251273	0.083126129	0.017870805	0.105749402333333	0.078200582	0.068207442	0.044142373	0.063516799	0.061110832	0.003836558	0.109566095	0.0581711616666667	0.140646485	0.007003211	0.003185744	0.05027848
328	C17090	218.167065	alpha-Cyperone	Sesquiterpenoids	+	12.20181426	0.043520577	0.032380142	0.031678540	0.035859753	0.030431692	0.054783735	0.003442523	0.02955265	0.043485252	0.057447151	0.054872207	0.05193487	0.048387251	0.052570730	0.049048738	0.0500022396666667	0.019852857	0.027901451	0.038246748	0.0286670186666667
329	C03740	218.090273	(5-L-Glutamyl)-L-amino acid	Amino acid and its derivatives	+	11.90358333	0.008157370	0.020791847	0.004489016	0.0111460776666667	0.009526327	0.029377686	0.009171803	0.016025272	0.022168068	0.009676631	0.017663257	0.016502652	0.023247431	0.034119984	0.012056719	0.023141378	0.012249519	0.012877130	0.020931974	0.0153528743333333
330	C16811	218.05791	Baldrinal	Miscellaneous	+	8.352866667	0.002102687	0.002163388	0.003132714	0.002466263	0.001726886	0.005808518	0.002334720	0.00329004133333333	0.001938199	0.002199779	0.003533967	0.002557315	0.002950593	0.001702050	0.001621846	0.00209149633333333	0.002873370	0.001581511	0.001208511	0.00188779733333333
331	C17501	218.167065	Cyperotundone	Prenol lipids	+	11.1273	0.008603919	0.004402474	0.007076496	0.00669429633333333	0.010263414	0.007658485	0.020058810	0.0126602363333333	0.003904652	0.006409475	0.003496081	0.00460340266666667	0.003885073	0.011303268	0.002889948	0.00602609633333333	0.006675069	0.011223889	0.004044136	0.00731436466666667
332		196.14633	Nerylacetate	Monoterpenoids	+	8.374916667	0.004120365	0.004245280	0.003654312	0.00400665233333333	0.002939843	0.001497739	0.003627126	0.002688236	0.002269216	0.004334721	0.004355928	0.00365328833333333	0.002861182	0.002681387	0.001386474	0.002309681	0.003818877	0.005686168	0.002429664	0.00397823633333333
333	C08580	596.38656	Astaxanthin	Miscellaneous	+	13.55891667	0.007391449	0.009029302	0.006662973	0.00769457466666667	0.025049756	0.013154997	0.031398555	0.0232011026666667	0.039052534	0.036936010	0.010880657	0.0289564003333333	0.010870510	0.005483481	0.004833339	0.00706244333333333	0.006452802	0.005844370	0.009941763	0.00741297833333333
334	C13829	347.282429	Adrenoyl ethanolamide	Organonitrogen compounds	+	13.3141	0.002974209	0.001249882	0.001774102	0.00199939766666667	0.003614827	0.003641580	0.004513214	0.003923207	0.001253477	0.002061765	0.003001613	0.00210561833333333	0.002039527	0.002267577	0.002693805	0.00233363633333333	0.001945484	0.005911240	0.002843725	0.00356681633333333
335		610.15339	Quercetin 3-O-neohesperidoside	Flavonoids	+	6.5859	0.080580300	0.078034374	0.069644832	0.076086502	0.034127328	0.027609718	19.458127551	6.50662153233333	0.039928112	0.050581986	0.061574817	0.0506949716666667	0.029243064	0.009414765	0.036583010	0.0250802796666667	0.042017145	0.019564857	0.032573798	0.0313852666666667
336	C01576	588.184295	Etoposide	Lignans	+	12.79708333	1.032608e-02	8.784855e-05	2.491700e-03	0.00430187618333333	5.425633e-03	3.250507e-03	1.945813e+01	6.48893538	1.031138e-04	5.499686e-03	3.278739e-03	0.00296051293333333	1.021249e-03	8.980969e-04	1.688245e-03	0.0012025303	4.251596e-03	4.747300e-03	3.714413e-03	0.00423776966666667
337	C00089	342.116215	Sucrose	Carbohydrates	+	0.8918	22.53244	18.52562	22.25346	21.10384	18.55885	20.68602	19.45813	19.5676666666667	34.45820	25.07040	22.78115	27.4365833333333	17.35154	12.68501	19.49900	16.51185	22.88371	25.96115	21.94957	23.5981433333333
338	C19636	342.116215	Turanose	Fatty Acyls	+	0.78905	22.532437478	18.525616902	22.253459500	21.10383796	18.558845568	20.686024023	0.004914322	13.0832613043333	34.458197753	25.070399614	22.781146502	27.4365812896667	17.351539986	12.685013906	19.498998899	16.5118509303333	22.883705602	25.961150671	21.949569994	23.598142089
339	C07064	342.116215	Lactulose	Organooxygen compounds	+	0.772266667	22.532437478	18.525616902	22.253459500	21.10383796	18.558845568	20.686024023	0.003136202	13.0826685976667	34.458197753	25.070399614	22.781146502	27.4365812896667	17.351539986	12.685013906	19.498998899	16.5118509303333	22.883705602	25.961150671	21.949569994	23.598142089
340	C09780	226.084125	Genipin	Iridoids	+	4.8505	0.002346762	0.004276555	0.007250718	0.00462467833333333	0.003550108	0.006794162	0.003047175	0.004463815	0.005503663	0.000606831	0.004010553	0.00337368233333333	0.002447395	0.007809158	0.003095690	0.00445074766666667	0.004729648	0.011167064	0.003772841	0.00655651766666667
341	C10276	226.09938	(E)-3-Hydroxy-5-methoxystilbene	Phenols	+	8.744133333	0.0007785640	0.0028905153	0.0014531230	0.00170740076666667	0.0010441314	0.0060220642	0.0050495824	0.00403859266666667	0.0039200435	0.0022167074	0.0020664059	0.0027343856	0.0017093374	0.0006388629	0.0011054539	0.00115121806666667	0.0020969180	0.0007164621	0.0018278740	0.0015470847
342		226.058973	3-Nitro-L-tyrosine	Miscellaneous	+	8.72735	0.004039827	0.001156183	0.001379955	0.00219198833333333	0.001660152	0.004959801	0.010283426	0.00563445966666667	0.002377888	0.002790260	0.001711781	0.00229330966666667	0.001999067	0.004218495	0.002676964	0.002964842	0.003622778	0.003539570	0.001532211	0.00289818633333333
343	C08322	226.19328	Myristoleic acid	Lipids	+	4.959966667	0.008316775	0.009499376	0.012274452	0.010030201	0.002733410	0.008243479	0.011071906	0.00734959833333333	0.007206151	0.009689198	0.003967962	0.006954437	0.006115824	0.005823058	0.003985161	0.00530801433333333	0.010486907	0.012077895	0.004323587	0.00896279633333333
344	C10325	226.09938	Deoxylapachol	Quinones	+	4.934416667	0.012694745	0.005226838	0.003408460	0.00711001433333333	0.010268547	0.010296812	2.323497753	0.781354370666667	0.009404650	0.011641078	0.005702435	0.00891605433333333	0.008177178	0.008084262	0.005238410	0.00716661666666667	0.008628918	0.006045743	0.005868672	0.00684777766666667
345	C00670	257.102826	Glycerophosphocholine	Cholines	+	1.473683333	0.014259308	0.008814140	0.020238554	0.014437334	0.006987839	0.016702141	0.415914769	0.146534916333333	0.028604484	0.020828913	0.025052619	0.024828672	0.017109917	0.026809517	0.025240146	0.0230531933333333	0.051016135	0.018140024	0.007425445	0.0255272013333333
346	C06244	59.037114	Acetamide	Alkaloids	+	13.94701667	1.43744799	1.01503147	0.69327628	1.04858524666667	2.80415044	1.65835401	0.04585261	1.50278568666667	3.22974064	1.85493456	1.25561522	2.11343014	1.00101934	1.59300755	1.18886070	1.26096253	1.12306776	1.38090225	1.14286360	1.21561120333333
347	C00103	260.029722	Glucose 1-phosphate	Organooxygen compounds	+	12.9983	0.760908581	0.551693696	0.709708699	0.674103658666667	0.431625011	0.393937883	0.006056335	0.277206409666667	0.623744692	0.420305519	0.550165896	0.531405369	0.434981601	0.569483887	0.470355617	0.491607035	0.533900159	0.632507578	0.515776203	0.56072798
348	C00275	260.029722	Mannose 6-phosphate	Organooxygen compounds	+	13.02778333	0.033922603	0.051069661	0.029844104	0.0382787893333333	0.060299238	0.025877562	0.005581668	0.030586156	0.053966190	0.027948465	0.028348401	0.036754352	0.046325121	0.041794423	0.025294985	0.037804843	0.032337246	0.051144886	0.037280400	0.0402541773333333
349	C06856	653.221283	Bromocriptine	Ergoline and derivatives	+	12.03518333	0.0063103560	0.0060411212	0.0010184133	0.00445663016666667	0.0009734406	0.0130689123	0.0032793493	0.00577390073333333	0.0037400071	0.0085777165	0.0058490118	0.00605557846666667	0.0035891888	0.0017417324	0.0058814086	0.00373744326666667	0.0020884208	0.0001074990	0.0021436812	0.00144653366666667
350	C07578	314.22458	Cannabidiol	Phenols	+	11.75496667	0.0021938747	0.0028421039	0.0025772548	0.00253774446666667	0.0029170579	0.0092562035	0.0042081020	0.00546045446666667	0.0022243751	0.0140116683	0.0038242667	0.00668677003333333	0.0004143457	0.0022240847	0.0120539554	0.00489746193333333	0.0052815475	0.0012556177	0.0008028402	0.00244666846666667
351	C02394	134.073165	Cinnamyl alcohol	Phenylpropanoids	+	10.55668333	0.002847073	0.003850993	0.004965176	0.00388774733333333	0.003524074	0.002939233	0.021057742	0.009173683	0.009267385	0.009754209	0.002794397	0.007271997	0.003621242	0.010581633	0.002290718	0.00549786433333333	0.012434832	0.004194827	0.002380097	0.00633658533333333
352	C01674	424.169313	N,N-diacetylchitobiose	Organooxygen compounds	+	0.7655	0.002837091	0.001913229	0.005412681	0.003387667	0.005687775	0.002162528	0.006848346	0.00489954966666667	0.013358324	0.008781133	0.003748488	0.008629315	0.004715420	0.007300341	0.002125299	0.00471368666666667	0.008118876	0.004046901	0.003424138	0.00519663833333333
353		424.18859	Beta-mangostin	Xanthones	+	13.20838333	0.014736935	0.015027873	0.020662112	0.0168089733333333	0.023587732	0.017550514	0.002975583	0.0147046096666667	0.013885131	0.010242035	0.011366884	0.01183135	0.003142259	0.001850310	0.025446124	0.010146231	0.033125120	0.026445001	0.021407717	0.0269926126666667
354	C08763	494.2152	(+)-Glaucarubinone	Diterpenoids	+	5.79035	0.002705129	0.003187253	0.008772024	0.00488813533333333	0.010698199	0.001528968	0.007983168	0.00673677833333333	0.007461241	0.002855218	0.004205317	0.004840592	0.004502697	0.003242927	0.005527254	0.00442429266666667	0.007526301	0.003797843	0.003285517	0.004869887
355	C09633	184.1252	Chamazulene	lipids	+	8.741516667	0.0053351572	0.0026296791	0.0051027260	0.0043558541	0.0026328147	0.0034466953	0.0416748193	0.0159181097666667	0.0040561322	0.0035483029	0.0078471766	0.00515053723333333	0.0038927887	0.0026057956	0.0032883928	0.0032623257	0.0020837946	0.0023364964	0.0009000733	0.00177345476666667
356		184.037175	Methyl gallate	Phenols	+	4.4436	0.016062865	0.018278284	0.017649128	0.0173300923333333	0.002471858	0.015585820	0.005138426	0.00773203466666667	0.013233924	0.008776390	0.002309884	0.00810673266666667	0.011224867	0.016735376	0.021154693	0.0163716453333333	0.014610297	0.013782060	0.019200619	0.0158643253333333
358	C06010	132.04226	(S)-2-Acetolactate	Keto acids and derivatives	+	1.319083333	0.026433465	0.028812489	0.022455646	0.0259005333333333	0.044096511	0.038302750	0.003197493	0.0285322513333333	0.035625246	0.044736937	0.044040165	0.0414674493333333	0.053885739	0.070091827	0.057777720	0.0605850953333333	0.069774461	0.082190286	0.104147190	0.0853706456666667
359	C00310	150.052825	D-Xylulose	Carbohydrates	+	1.76245	0.302278191	0.326244415	0.265802426	0.298108344	0.153050286	0.140750726	0.006027816	0.0999429426666667	0.117503933	0.282738999	0.173915431	0.191386121	0.147258684	0.134867450	0.139208323	0.140444819	0.175975886	0.136068832	0.153390222	0.15514498
360	C09319	408.193675	Abyssinone V	Flavonoids	+	12.6042	0.004954245	0.006122756	0.007980026	0.00635234233333333	0.003229124	0.007770589	0.017528736	0.009509483	0.009607147	0.009334844	0.007251212	0.00873106766666667	0.013633555	0.005116296	0.001701683	0.006817178	0.005665960	0.007433374	0.010020990	0.00770677466666667
361	C09724	408.193675	6,8-Diprenylnaringenin	Flavonoids	+	12.62098333	0.005565232	0.011667457	0.006432355	0.007888348	0.006001275	0.024806017	0.003622289	0.011476527	0.010413163	0.007911532	0.004951572	0.00775875566666667	0.020603251	0.002640178	0.005971947	0.00973845866666667	0.002438857	0.012270261	0.020964542	0.01189122
362	C09279	408.142035	Nodakenin	Coumarins	+	11.51331667	0.0105058972	0.0010432628	0.0087375466	0.00676223553333333	0.0016904684	0.0052756742	0.0127006001	0.0065555809	0.0016156271	0.0008383317	0.0042064521	0.00222013696666667	0.0056412502	0.0018537746	0.0007299271	0.00274165063333333	0.0009267291	0.0028993231	0.0037739629	0.00253333836666667
363		408.142035	Torachrysone 8-O-glucoside	Miscellaneous	+	12.30035	0.003342850	0.008014781	0.006549807	0.005969146	0.007170234	0.004446546	0.001685270	0.00443401666666667	0.004416619	0.003731846	0.009509091	0.005885852	0.011299068	0.002690649	0.012206896	0.00873220433333333	0.009970183	0.005316471	0.005362209	0.00688295433333333
364		408.15729	9-Hydroxycalabaxanthone	Xanthones	+	13.2903	0.007581745	0.018713081	0.023242064	0.0165122966666667	0.023215474	0.009666162	0.009591075	0.0141575703333333	0.020639925	0.014129982	0.009744795	0.014838234	0.012377066	0.003865904	0.012368983	0.00953731766666667	0.024802025	0.009197074	0.009813428	0.0146041756666667
365	C08748	720.26294	Azadirachtin	Triterpenoids	+	11.31705	1.836387e-02	5.427233e-03	3.187835e-03	0.00899297933333333	3.359748e-03	3.982200e-03	4.509146e-03	0.00395036466666667	1.238859e-03	1.529514e-03	3.988909e-03	0.00225242733333333	5.977535e-03	9.793795e-05	4.923422e-03	0.00366629831666667	6.577892e-03	1.300272e-03	1.561338e-03	0.00314650066666667
366	C00365	308.040955	dUMP	Pyrimidine nucleotides	+	0.760366667	0.010956740	0.006552945	0.009701959	0.009070548	0.011278287	0.014655227	0.007110666	0.0110147266666667	0.008781886	0.011511814	0.031267172	0.0171869573333333	0.029751011	0.009741512	0.028046502	0.0225130083333333	0.017718181	0.013444590	0.034856087	0.022006286
367	C10559	380.089605	Diphyllin	Lignans	+	10.08676667	0.0014409738	0.0018901033	0.0011385986	0.0014898919	0.0024844799	0.0005808120	0.4685588064	0.157208032766667	0.0005510610	0.0005740671	0.0042527866	0.00179263823333333	0.0010299918	0.0004004864	0.0001394375	0.000523305233333333	0.0004871600	0.0006207224	0.0001464020	0.0004180948
368	C08584	584.422945	Capsanthin	Terpene	+	12.80028333	0.004145302	0.001878008	0.008011748	0.00467835266666667	0.005955720	0.014602906	2.915951494	0.978836706666667	0.002079643	0.009485193	0.006070168	0.00587833466666667	0.002638078	0.002217310	0.005807193	0.00355419366666667	0.003874957	0.009742700	0.002985373	0.00553434333333333
369	C08601	568.42803	Lutein	Prenol lipids	+	13.1366	0.007015636	0.008163969	0.003714327	0.00629797733333333	0.004843541	0.004044385	0.058840768	0.0225762313333333	0.003165922	0.001857353	0.002274243	0.002432506	0.003325552	0.005935109	0.010172566	0.00647774233333333	0.001941824	0.008162029	0.006408465	0.005504106
370	C10029	282.08921	Chrysin dimethylether	Flavonoids	+	11.39133333	0.0025924594	0.0030958228	0.0004029923	0.00203042483333333	0.0004234016	0.0163372966	0.0192539318	0.0120048766666667	0.0008368379	0.0008393129	0.0012863932	0.000987514666666667	0.0001048505	0.0015049076	0.0018521131	0.00115395706666667	0.0040669960	0.0001074990	0.0003550855	0.00150986016666667
371	C09538	282.146725	Artemisinin	Sesquiterpenoids	+	13.02376667	0.47632482	0.40039583	0.57480439	0.48384168	0.41685209	0.53961249	0.02576452	0.3274097	0.54019726	0.33229902	0.35117614	0.407890806666667	0.40554276	0.48878156	0.39521469	0.429846336666667	0.44552114	0.53822414	0.50530556	0.49635028
372	C13715	282.16198	Miltirone	Diterpenoids	+	12.97693333	4.114863	3.123804	3.177072	3.471913	3.492372	2.118191	0.644950	2.085171	3.368232	2.493049	2.181187	2.68082266666667	2.268509	2.667057	2.523491	2.48635233333333	3.424398	3.128388	2.935421	3.16273566666667
373		282.146725	Octyl Gallate	Phenols	+	12.97341667	0.056568159	0.061016604	0.063532119	0.060372294	0.054982108	0.064126604	0.020497125	0.046535279	0.076341678	0.007650234	0.046059471	0.043350461	0.051528423	0.065958978	0.048273794	0.0552537316666667	0.059748365	0.073300433	0.047855597	0.060301465
374	C01035	145.085127	4-Guanidinobutyric acid	Organic acids	+	1.314	0.01933226	0.02001856	0.02464762	0.0213328133333333	0.01513633	0.02492478	0.02711495	0.02239202	0.02426763	0.03558782	0.02643934	0.02876493	0.02612045	0.04379235	0.02153955	0.0304841166666667	0.02319607	0.03513401	0.02518424	0.0278381066666667
375	C04076	145.073894	Allysine(6-Oxo DL-Norleucine)	Amino acid and derivatives	+	0.772266667	0.034320882	0.043588273	0.023792713	0.0339006226666667	0.024550034	0.027423162	0.009021976	0.020331724	0.010158189	0.019393339	0.024115569	0.0178890323333333	0.024037847	0.024618720	0.010725662	0.0197940763333333	0.011032183	0.026045564	0.021284853	0.0194542
376	C03239	145.073894	6-Amino-2-oxohexanoate		+	0.772266667	0.824163578	0.042007785	0.903842798	0.590004720333333	0.590291556	0.719955695	0.001317712	0.437188321	1.198451374	0.032723081	0.046979513	0.426051322666667	0.032443200	0.072559989	0.032965637	0.0459896086666667	1.591093282	1.668371427	0.043319479	1.10092806266667
377	C09289	232.14633	Alantolactone	Sesquiterpenoids	+	11.93288333	0.02061441	0.02300846	0.02075078	0.0214578833333333	0.02617194	0.01264895	0.14590224	0.0615743766666667	0.01696790	0.02283606	0.02132388	0.0203759466666667	0.02552980	0.02480902	0.00763847	0.0193257633333333	0.02220679	0.01343873	0.02314027	0.0195952633333333
378	C09484	232.14633	Isoalantolactone	Sesquiterpenoids	+	12.3094068	0.019740309	0.024693358	0.018504450	0.0209793723333333	0.026171938	0.028397892	0.009922365	0.0214973983333333	0.049567751	0.036056293	0.014531520	0.033385188	0.037917059	0.032428016	0.008356809	0.0262339613333333	0.022206789	0.019668439	0.023140266	0.0216718313333333
379	C09005	232.109945	Encecalin	Phenols	+	10.56445	0.003048209	0.007190886	0.011108596	0.007115897	0.009665279	0.008127637	0.011928410	0.00990710866666667	0.005710144	0.006519541	0.007589649	0.00660644466666667	0.004032261	0.007287086	0.003436882	0.004918743	0.004644317	0.006378356	0.004426834	0.00514983566666667
380	C10748	232.193948	Aloperine	Alkaloids	+	7.2169	0.0007012498	0.0002516072	0.0003289972	0.000427284733333333	0.0021178574	0.0002122164	0.0014140713	0.00124804836666667	0.0006383518	0.0009610927	0.0006320608	0.0007438351	0.0022649538	0.0008747318	0.0004201352	0.00118660693333333	0.0009627088	0.0012257496	0.0012245387	0.0011376657
381		285.266779	(2S,3R,4E)-2-Amino-4-heptadecene-1,3-diol	Alkaloids	+	11.14146667	0.087344261	0.086988160	0.094955784	0.089762735	0.142083894	0.151071849	0.004980397	0.0993787133333334	0.112529006	0.093189240	0.137407441	0.114375229	0.100995573	0.085209664	0.091073932	0.0924263896666667	0.122429413	0.078462782	0.096135436	0.0990092103333333
382	C08797	556.30362	Cucurbitacin E	Triterpenoids	+	11.93021667	0.0001255346	0.0015946430	0.0010179827	0.0009127201	0.0138510185	0.0044920672	0.0046997749	0.00768095353333333	0.0212230037	0.0047415222	0.0029245059	0.00962967726666667	0.0055374902	0.0029859161	0.0011925573	0.00323865453333333	0.0057376275	0.0038806033	0.0008592531	0.00349249463333333
383	C16922	386.24571	Bufalin	Steroids and steroid derivatives	+	5.045816667	0.010466424	0.008625499	0.005017656	0.00803652633333333	0.014855897	0.007878798	0.063625187	0.0287866273333333	0.017943575	0.007457254	0.020819427	0.015406752	0.012753712	0.008543350	0.020503380	0.0139334806666667	0.020240905	0.017022484	0.019872653	0.0190453473333333
384		386.26684	Cryptomeridiol 11-rhamnoside	Sesquiterpenoids	+	8.307783333	0.0004508271	0.0024505878	0.0003979188	0.0010997779	0.0003862425	0.0028319759	0.0636251868	0.0222811350666667	0.0001031138	0.0015703098	0.0007838479	0.0008190905	0.0009062526	0.0005296195	0.0003492541	0.000595042066666667	0.0020102685	0.0049230872	0.0003490555	0.0024274704
385	C02140	346.21441	Corticosterone	Steroids and steroid derivatives	+	6.110733333	0.0018622990	0.0060872397	0.0001139732	0.0026878373	0.0039360419	0.0064186340	0.0054897640	0.00528147996666667	0.0043163449	0.0013080572	0.0036632458	0.00309588263333333	0.0011849820	0.0013212433	0.0018508368	0.00145235403333333	0.0021613552	0.0027286550	0.0009907820	0.00196026406666667
386	C13712	318.25588	Allopregnanolone	Steroids and steroid derivatives	+	11.57985	0.003110329	0.006511017	0.012685529	0.007435625	0.004673195	0.004733198	0.005489764	0.00496538566666667	0.009799656	0.015488380	0.015603684	0.0136305733333333	0.004945022	0.003082982	0.007869248	0.005299084	0.015123010	0.011135553	0.011490691	0.0125830846666667
387	C02052	666.221865	Maltotetraose	Carbohydrates	+	0.643344275	0.104692160	0.069476729	0.325251897	0.166473595333333	0.066565405	0.059522036	0.002036179	0.0427078733333333	0.131597162	0.205315764	0.075444567	0.137452497666667	0.078722333	0.097935694	0.056393779	0.0776839353333333	0.054972048	0.156539869	0.150904172	0.120805363
388	C01613	666.221865	Stachyose	Organooxygen compounds	+	0.727683333	0.10469216	0.06947673	0.32525190	0.166473596666667	0.06656541	0.05952204	0.01003339	0.0453736133333333	0.13159716	0.20531576	0.07544457	0.137452496666667	0.07872233	0.09793569	0.05639378	0.0776839333333333	0.05497205	0.15653987	0.15090417	0.120805363333333
389	C10053	274.04774	Bellidifolin	Xanthones	+	12.05036667	0.004983947	0.004623014	0.010936945	0.00684796866666667	0.005651630	0.005262494	0.001121282	0.004011802	0.006592676	0.008610898	0.007871143	0.00769157233333333	0.003711333	0.003300978	0.011052272	0.00602152766666667	0.007150233	0.008051419	0.002162449	0.00578803366666667
390		274.04774	1,3,6-Trihydroxy-5-methoxyxanthone	Xanthones	+	12.08293333	0.004983947	0.004623014	0.010936945	0.00684796866666667	0.005651630	0.005262494	0.068093197	0.0263357736666667	0.006592676	0.008610898	0.007871143	0.00769157233333333	0.003410044	0.003300978	0.011052272	0.005921098	0.009321441	0.008051419	0.002162449	0.00651176966666667
391	C00355	197.068809	Levodopa	Amino acid and derivatives	+	9.867066667	0.0006134008	0.0013063300	0.0027301752	0.00154996866666667	0.0018478614	0.0022947294	0.0063131292	0.00348524	0.0019353298	0.0022314159	0.0013402765	0.00183567406666667	0.0012204999	0.0007340794	0.0010232686	0.000992615966666667	0.0013119192	0.0013127036	0.0021198044	0.00158147573333333
392	C02997	197.080042	N-Acetyl-L-histidine	Carboxylic acids and derivatives	+	0.772266667	0.002456380	0.009681909	0.005817431	0.00598524	0.007137408	0.014024237	0.025208044	0.015456563	0.010707534	0.010142846	0.003875963	0.00824211433333333	0.007208901	0.008076330	0.004800916	0.00669538233333333	0.011904411	0.015291846	0.011921323	0.0130391933333333
393	C19715	197.068809	N,N-Dihydroxy-L-phenylalanine		+	2.314783333	0.0018429661	0.0011926512	0.0006716248	0.00123574736666667	0.0005356064	0.0019290099	0.0075805966	0.0033484043	0.0012217438	0.0014574563	0.0019116408	0.0015302803	0.0022003088	0.0014424529	0.0009268652	0.00152320896666667	0.0008326850	0.0004522035	0.0012074386	0.0008307757
394	C08618	442.38108	Betulin	Triterpenoids	+	12.3169	0.07576432	0.01437258	0.03435226	0.0414963866666667	0.04881733	0.09465561	0.01247100	0.0519813133333333	0.08040089	0.04224149	0.02753322	0.0500585333333333	0.10814492	0.04562484	0.09861710	0.0841289533333333	0.06446039	0.03304088	0.11180775	0.0697696733333333
395		424.370515	Taraxasterone	Triterpenoids	+	13.84613333	0.005994585	0.003471206	0.003843876	0.00443655566666667	0.007987809	0.003996890	0.012472669	0.008152456	0.007274113	0.003002430	0.004905956	0.005060833	0.003324204	0.005521292	0.004271253	0.00437224966666667	0.008949818	0.006743153	0.005674814	0.007122595
396		177.028206	Sulforaphane	Miscellaneous	+	0.66155	0.01529838	0.02810158	0.01917774	0.0208592333333333	0.02890041	0.02009331	7.16920388	2.40606586666667	0.03291070	0.02890434	0.03030356	0.0307062	0.03677868	0.03539919	0.02639033	0.0328560666666667	0.03271178	0.02748159	0.04216156	0.03411831
397	C08265	177.045965	Alliin	Miscellaneous	+	4.598766667	0.006224985	0.002070816	0.002509855	0.00360188533333333	0.010439619	0.003628525	0.006709705	0.00692594966666667	0.001982647	0.003374988	0.002716153	0.00269126266666667	0.003902170	0.006545615	0.007039827	0.005829204	0.010524072	0.002887480	0.009192727	0.00753475966666667
398	C01468	108.057515	p-Cresol	Phenols	+	7.27625	0.013104866	0.009348692	0.010035683	0.010829747	0.010431964	0.015277162	0.005109995	0.0102730403333333	0.010265879	0.009195775	0.016305832	0.0119224953333333	0.014307835	0.005212370	0.010621644	0.010047283	0.010037875	0.008362222	0.014976440	0.0111255123333333
399	C05598	193.073894	Phenylacetylglycine	Amino acid and derivatives	+	4.918116667	0.016134799	0.014689867	0.013009145	0.0146112703333333	0.016342909	0.007121235	0.007647479	0.010370541	0.003920816	0.005499304	0.008172991	0.00586437033333333	0.010495266	0.011271851	0.007995479	0.00992086533333333	0.007576762	0.011045374	0.009865844	0.00949599333333333
400	C00165	568.506675	DG(16:0/16:0/0:0)	Glycerolipids	+	13.42095	5.11553890	3.61786501	6.15349236	4.96229875666667	6.43542808	8.17717296	1.14843200	5.25367768	10.29960579	5.55716965	0.06574067	5.30750537	3.58365777	4.62608458	0.08842897	2.76605710666667	4.05889297	8.52607103	4.54266741	5.70921047
401	C11637	390.27701	3alpha,12alpha-Dihydroxy-5beta-chol-6-enoate		+	11.58433333	1.255346e-04	3.548634e-04	1.139732e-04	0.000198123733333333	1.146059e-02	1.465772e-04	2.770853e-01	0.0962308224	1.031138e-04	8.318559e-04	3.603649e-03	0.0015128729	1.048505e-04	9.793795e-05	9.755815e-05	0.000100115533333333	1.140308e-04	2.162648e-03	9.601910e-05	0.0007908993
402	C07313	265.091002	Streptozotocin	Organooxygen compounds	+	0.71665	0.077495382	0.074149946	0.005263091	0.0523028063333333	0.006654337	0.002974520	0.011837303	0.00715538666666667	0.006630031	0.009897971	0.122590280	0.0463727606666667	0.007498948	0.071797067	0.114748191	0.064681402	0.098907164	0.003372739	0.154996155	0.085758686
403	C07481	194.080376	Caffeine	Alkaloids	+	4.502233333	0.008245746	0.046372483	0.002229059	0.018949096	0.001831875	0.015670436	0.003271504	0.006924605	0.005567922	0.003497099	0.001641410	0.00356881033333333	0.002622657	0.007477175	0.004242019	0.004780617	0.015766999	0.013368967	0.020482832	0.0165395993333333
404	C01494	194.05791	Ferulic acid	Phenylpropanoids	+	4.85895	1.450103541	1.459912764	1.672357334	1.52745787966667	0.998114070	1.355142678	0.009322663	0.787526470333333	1.520885555	1.223129603	1.635028593	1.45968125033333	1.086585878	1.623327505	1.834956226	1.51495653633333	2.142381241	2.116091843	1.425273996	1.89458236
405	C10470	194.05791	3-Hydroxy-4-methoxycinnamic acid	Phenylpropanoids	+	4.867283333	0.359697377	0.336733677	0.383374427	0.359935160333333	0.239631666	0.328596318	0.007644816	0.1919576	0.389250513	0.300720125	0.522661021	0.404210553	0.292842094	0.184862596	0.463869042	0.313857910666667	0.375975839	0.560972370	0.469799232	0.468915813666667
406	C10477	194.05791	Methyl caffeate acid	Phenylpropanoids	+	4.59625	0.016728784	0.018083970	0.026185009	0.0203325876666667	0.007707304	0.017530415	0.003271504	0.00950307433333333	0.005286769	0.013488523	0.019038225	0.0126045056666667	0.010847210	0.037554282	0.009633932	0.0193451413333333	0.010964579	0.012650633	0.006384864	0.0100000253333333
407	C16982	194.05791	Kakuol	Phenols	+	4.581983333	0.004218025	0.001218875	0.001512520	0.00231647333333333	0.003431515	0.003048339	0.006413613	0.00429782233333333	0.002159778	0.003661701	0.002291462	0.00270431366666667	0.002694553	0.002154859	0.001710152	0.00218652133333333	0.003132544	0.004640039	0.002921332	0.00356463833333333
408	C17002	194.13068	Neocnidilide	Lactones	+	6.8141	0.007156435	0.004581275	0.007739321	0.00649234366666667	0.003966737	0.016709881	0.006620465	0.00909902766666667	0.006985967	0.004328860	0.007762525	0.00635911733333333	0.004014176	0.012083506	0.014114883	0.010070855	0.013537913	0.005771895	0.005823554	0.00837778733333333
409	C17497	194.094295	Zingerone	Phenols	+	4.598766667	0.001751279	0.002296614	0.003024143	0.00235734533333333	0.006829783	0.008764627	0.001610561	0.00573499033333333	0.002438486	0.005718108	0.006613750	0.004923448	0.004456446	0.004861020	0.009535684	0.00628438333333333	0.012073876	0.011332081	0.006808180	0.010071379
410		194.094295	Butyl 4-Hydroxybenzoate	Lignans	+	4.5632	0.004218025	0.001218875	0.001512520	0.00231647333333333	0.003431515	0.003048339	0.112717747	0.0397325336666667	0.002159778	0.003661701	0.002291462	0.00270431366666667	0.002694553	0.002154859	0.001710152	0.00218652133333333	0.003132544	0.002106340	0.002921332	0.002720072
411	C09592	413.147454	(-)-alpha-Narcotine	Phthalide isoquinolines	+	12.09638333	2.327543e-03	1.221781e-02	3.301802e-03	0.00594905166666667	5.532885e-03	7.624972e-03	2.661160e-02	0.0132564856666667	4.459791e-03	2.338954e-03	2.829369e-03	0.00320937133333333	3.833102e-03	4.887531e-03	9.755815e-05	0.00293939705	3.873138e-03	4.129388e-03	2.153559e-03	0.00338536166666667
412	C10417	394.14164	Deguelin	Flavonoids	+	12.92374167	0.013034172	0.004088332	0.001507607	0.006210037	0.005096389	0.008719803	0.006626665	0.00681428566666667	0.005293369	0.006698433	0.006347030	0.006112944	0.007222597	0.004476337	0.003853629	0.00518418766666667	0.001865737	0.005832586	0.008752296	0.00548353966666667
413	C09084	394.189258	Brucine	Alkaloids	+	4.376633333	0.0005311584	0.0002437498	0.0001614175	0.000312108566666667	0.0018987040	0.0012116681	0.0038107933	0.00230705513333333	0.0011894438	0.0004499886	0.0016108581	0.00108343016666667	0.0002822096	0.0004197504	0.0009559762	0.0005526454	0.0007958527	0.0003086305	0.0005289802	0.0005444878
414	C09760	394.21441	Kazinol A	Flavonoids	+	13.25873333	0.05301195	0.04393711	0.12910686	0.0753519733333333	0.12919895	0.08988750	0.06050561	0.0931973533333333	0.09030544	0.06413699	0.03310984	0.0625174233333333	0.07764880	0.03467178	0.09174037	0.0680203166666667	0.05159616	0.02588982	0.03181372	0.0364332333333333
415	C07593	394.14164	Rotenone	Flavonoids	+	12.92374167	0.017172236	0.021632520	0.009469562	0.0160914393333333	0.023754621	0.030537057	0.002632171	0.0189746163333333	0.006989342	0.008813092	0.009404948	0.00840246066666667	0.013014707	0.014952740	0.003165494	0.010377647	0.007308770	0.006372382	0.011545495	0.00840888233333333
416	C07480	180.064726	Theobromine	Alkaloids	+	3.274033333	0.005332133	0.006951581	0.006013189	0.00609896766666667	0.008081790	0.004613296	0.002152707	0.00494926433333333	0.004139697	0.009362054	0.006331527	0.00661109266666667	0.004745485	0.005077523	0.002194421	0.00400580966666667	0.004435294	0.005452405	0.007846206	0.00591130166666667
417	C07130	180.064726	Theophylline	Alkaloids	+	3.92347493	0.002386589	0.001240685	0.002824769	0.002150681	0.002888929	0.005080749	0.012274821	0.00674816633333333	0.003636580	0.008486343	0.002569364	0.004897429	0.002960150	0.002335084	0.002265148	0.00252012733333333	0.003462724	0.001429823	0.002886127	0.00259289133333333
418	C05380	180.053493	Nicotinurate	Carboxylic acids and derivatives	+	3.274033333	0.128410203	0.111893190	0.140951206	0.127084866333333	0.061640771	0.058896450	0.005073904	0.041870375	0.053226277	0.101892458	0.079822710	0.078313815	0.037704490	0.052091864	0.072134689	0.0539770143333333	0.072652376	0.064231449	0.082425795	0.0731032066666667
419	C00137	180.06339	Inositol	Organooxygen compounds	+	9.935716667	0.0042924713	0.0011731467	0.0015430710	0.00233622966666667	0.0016843537	0.0039387757	0.0064038813	0.00400900356666667	0.0020869554	0.0019363888	0.0015259973	0.0018497805	0.0009190102	0.0011880357	0.0019349016	0.00134731583333333	0.0034609451	0.0005163012	0.0018310719	0.00193610606666667
420	C00590	180.078645	Coniferyl alcohol	Phenylpropanoids	+	3.270733333	0.0010909672	0.0007245240	0.0017176846	0.00117772526666667	0.0025434171	0.0016118455	0.0086127682	0.00425601026666667	0.0012035639	0.0005633669	0.0010623514	0.000943094066666667	0.0012783967	0.0006719895	0.0015884291	0.0011796051	0.0008769346	0.0019571561	0.0009169561	0.00125034893333333
421	C05350	180.04226	2-Hydroxy-3-(4-hydroxyphenyl)propenoic acid	Benzene and substituted derivatives	+	10.04618333	0.013966331	0.011940399	0.011296563	0.0124010976666667	0.012526088	0.011919415	0.230243949	0.084896484	0.008673121	0.010914277	0.008882546	0.00948998133333333	0.009706940	0.008447993	0.010637301	0.00959741133333333	0.010670038	0.010737900	0.015578681	0.012328873
422	C01197	180.04226	Trans-caffeic acid	Phenylpropanoids	+	3.306733333	0.007568476	0.004152100	0.003429591	0.00505005566666667	0.003113360	0.007776850	0.004547780	0.00514599666666667	0.007207835	0.004227246	0.004701315	0.00537879866666667	0.003454708	0.004728232	0.005063793	0.00441557766666667	0.005782700	0.010782229	0.010531262	0.00903206366666667
423	C05584	198.052825	4-Hydroxy-3-methoxymandelate	Phenols	+	3.272916667	0.014318059	0.008641507	0.014020469	0.0123266783333333	0.006650280	0.006059280	2.285173414	0.765960991333333	0.003434561	0.016978024	0.011637183	0.010683256	0.003193867	0.005555659	0.006529018	0.005092848	0.009300638	0.007564308	0.007307081	0.00805734233333333
424		180.078645	Propyl paraben	Phenols	+	3.257133333	0.011343133	0.005335937	0.007278704	0.00798592466666667	0.011131872	0.005129225	0.007027403	0.00776283333333333	0.003116170	0.007705360	0.006123804	0.00564844466666667	0.006143449	0.005332230	0.006507269	0.005994316	0.004192082	0.007038036	0.005788581	0.00567289966666667
425		612.205425	Neosperidin dihydrochalcone	Chalcones	+	12.45538333	0.249260691	0.080645953	0.176195582	0.168700742	0.213833532	0.252737885	0.002518963	0.15636346	0.227649097	0.128614005	0.210455357	0.188906153	0.058535937	0.042873842	0.193442869	0.098284216	0.123472281	0.158992306	0.053043283	0.111835956666667
426	C00127	612.151966	Glutathione oxidized	Amino acid and derivatives	+	2.517683333	0.007146443	0.007676631	0.004461416	0.00642816333333333	0.004051534	0.005229669	0.002359427	0.00388021	0.007083268	0.004207540	0.008970979	0.006753929	0.008533202	0.003816201	0.009182216	0.00717720633333333	0.005218332	0.030435708	0.026841699	0.020831913
427		612.16904	Hydroxysafflor yellow A	Chalcones	+	12.58741667	2.838570756	0.497085349	2.327052747	1.88756961733333	1.396443440	3.510450057	0.003756483	1.63688332666667	1.695584565	1.884726934	1.790585617	1.79029903866667	1.158508971	0.629984081	1.524723095	1.10440538233333	1.794988396	1.434793860	1.074517712	1.434766656
428	C01750	448.100565	Quercitrin	Flavonoids	+	6.85415951	0.0185537565	0.0234917713	0.0082049684	0.0167501654	0.0048040699	0.0100917631	0.0024973236	0.00579771886666667	0.0044478156	0.0060964410	0.0105750283	0.00703976163333333	0.0004483618	0.0006193613	0.0079472182	0.00300498043333333	0.0052092183	0.0007163278	0.0008518508	0.0022591323
429	C10660	199.063329	Dictamnine	Alkaloids	+	9.897766667	0.002892740	0.001261329	0.003135813	0.00242996066666667	0.001710653	0.003633058	0.236243338	0.0805290163333333	0.001398834	0.001639113	0.002554318	0.00186408833333333	0.001030501	0.002821458	0.002781479	0.002211146	0.001427317	0.002934829	0.001113639	0.00182526166666667
430	C12448	199.120844	Methylecgonine	Alkaloids	+	3.13865	0.0037182927	0.0008111743	0.0006881068	0.00173919126666667	0.0011281748	0.0040574941	0.0214647938	0.00888348756666667	0.0079496813	0.0048641143	0.0029460113	0.00525326896666667	0.0026434262	0.0015448573	0.0020162842	0.00206818923333333	0.0032361202	0.0009876073	0.0010671354	0.00176362096666667
431	C10411	199.120844	Tussilagine	Alkaloids	+	3.8523	0.004769115	0.002294886	0.003315459	0.00345982	0.003077319	0.004691436	0.086733902	0.0315008856666667	0.003679045	0.002579982	0.006081315	0.00411344733333333	0.005790443	0.003219584	0.002087838	0.00369928833333333	0.004429311	0.003876877	0.002352783	0.00355299033333333
432	C11180	199.110947	Pyrimethanil	Benzene and substituted derivatives	+	11.52333333	0.002037489	0.001705938	0.001723543	0.00182232333333333	0.001470648	0.003912883	0.013376052	0.00625319433333333	0.004633727	0.001187421	0.001685561	0.00250223633333333	0.003650795	0.001933770	0.002363005	0.00264919	0.004094996	0.003251291	0.001592606	0.002979631
433		591.340734	Cevadine	Alkaloids	+	13.27903333	0.41539752	0.02526977	0.05008287	0.163583386666667	0.02359019	0.52964060	0.13806468	0.230431823333333	0.07943365	0.01230893	0.39384977	0.161864116666667	0.02449326	0.29669917	0.01779845	0.11299696	0.03318532	0.01976327	0.01335856	0.0221023833333333
434		470.26684	Withanolide A	Steroids and steroid derivatives	+	12.26855	0.020364253	0.003510469	0.010136918	0.0113372133333333	0.025524065	0.015846153	0.015528028	0.018966082	0.004650115	0.008784691	0.021435238	0.011623348	0.006712917	0.004704130	0.014304221	0.008573756	0.004637984	0.017114487	0.010805498	0.0108526563333333
435		570.282885	Ganoderic acid F	Triterpenoids	+	12.97341667	0.068882992	0.146735964	0.126303438	0.113974131333333	0.093687308	0.077074584	0.007653282	0.0594717246666667	0.064807593	0.026522366	0.036041923	0.042457294	0.073495253	0.071614322	0.077795761	0.0743017786666667	0.024607886	0.051191208	0.062048837	0.0459493103333333
436		340.178693	Yohimbic acid monohydrate	Alkaloids	+	13.74883333	0.014455124	0.004127295	0.007998555	0.00886032466666667	0.016037703	0.009692413	0.673671299	0.233133805	0.016086865	0.010071990	0.013098775	0.0130858766666667	0.014043848	0.015525907	0.007660751	0.0124101686666667	0.010126528	0.010844442	0.009911893	0.0102942876666667
437	C09264	340.079435	Esculin	Coumarins	+	4.230816667	0.109732567	0.170458032	0.124567076	0.134919225	0.155220180	0.114285963	0.004006957	0.0911710333333333	0.176875926	0.147556315	0.183215430	0.169215890333333	0.009578261	0.198782396	0.255087648	0.154482768333333	0.213941420	0.226698244	0.312126505	0.250922056333333
438	C16416	340.131075	Desmethylxanthohumol	Chalcones	+	13.0095	0.016717574	0.011633483	0.020941176	0.0164307443333333	0.021215435	0.007665922	0.036431345	0.0217709006666667	0.011942840	0.008058191	0.027935968	0.0159789996666667	0.016267747	0.008165327	0.008740959	0.011058011	0.019542064	0.017329825	0.009380794	0.015417561
439		312.099775	Trimethylapigenin	Flavonoids	+	10.79695	0.005558302	0.006295025	0.004986448	0.00561325833333333	0.007244893	0.008211727	0.058220686	0.024559102	0.004814847	0.004672849	0.006578702	0.005355466	0.003934951	0.005957777	0.008761034	0.00621792066666667	0.007674419	0.006103639	0.007624868	0.00713430866666667
440	C00402	133.037509	D-Aspartic acid	Alkaloids	+	0.755483333	0.25195647	0.66025547	0.66599988	0.526070606666667	0.62650119	0.73831963	0.05437492	0.473065246666667	0.49727131	0.58914858	0.48653794	0.524319276666667	0.48273378	0.54342072	0.30560882	0.443921106666667	0.48585525	0.49091932	0.19667428	0.391149616666667
441	C05189	353.126324	Protopine	Alkaloids	+	11.44618333	1.393004e-02	8.784855e-05	1.363518e-03	0.00512713551666667	8.452326e-04	8.368840e-03	1.371963e-02	0.00764456753333333	1.252877e-03	4.153044e-04	8.580242e-04	0.000842068533333333	4.234435e-04	1.196090e-03	2.122393e-02	0.00761448783333333	4.529906e-04	2.495403e-03	4.387887e-03	0.00244542686666667
442		206.141913	Agrocybenine	Alkaloids	+	5.031333333	0.030059950	0.028071885	0.045368058	0.0344999643333333	0.044196086	0.025686996	0.008343321	0.0260754676666667	0.036438264	0.036719934	0.051101533	0.0414199103333333	0.020267639	0.032388275	0.052386891	0.0350142683333333	0.037685178	0.047681418	0.034752691	0.0400397623333333
443	C09311	206.05791	Scoparone	Coumarins	+	5.059166667	0.05388492	0.10298238	0.07345106	0.0767727866666667	0.05301816	0.06536212	0.04609825	0.0548261766666667	0.07571244	0.06646510	0.07167559	0.0712843766666667	0.05018666	0.06121078	0.07357957	0.0616590033333333	0.08291977	0.09258358	0.08230177	0.08593504
444	C09690	206.167065	alpha-Irone	Prenol lipids	+	5.0519	0.06301011	0.10233400	0.08415655	0.0831668866666667	0.05226361	0.05725169	0.01714704	0.04222078	0.08485882	0.06491221	0.08261824	0.07746309	0.05637449	0.07782577	0.07697138	0.0703905466666667	0.07981472	0.09935120	0.10932744	0.0961644533333333
445		206.05791	3-Methoxy-4,5-methylenedioxycinnamaldehyde	Phenylpropanoids	+	5.042633333	0.01364000	0.02050159	0.02667199	0.0202711933333333	0.01120910	0.01717581	0.02557304	0.0179859833333333	0.01060880	0.02089795	0.02951944	0.0203420633333333	0.03376970	0.01322875	0.01135428	0.01945091	0.01478047	0.01512227	0.01263569	0.0141794766666667
446	C10614	217.110279	Securinine	Alkaloids	+	11.74241667	0.001037295	0.002969393	0.008637417	0.00421470166666667	0.010184764	0.005795457	0.112459336	0.0428131856666667	0.003938065	0.001969155	0.002571265	0.00282616166666667	0.001271602	0.002914958	0.001167966	0.001784842	0.002788703	0.001821156	0.001370785	0.001993548
447	C00051	307.083808	Glutathione	Amino acid and derivatives	+	2.021866667	0.03892944	0.05135637	0.07345875	0.05458152	0.04655066	0.04544164	0.01010762	0.0340333066666667	0.08582784	0.06142903	0.07622020	0.0744923566666667	0.08663224	0.05439875	0.09355606	0.0781956833333333	0.11072367	0.11993162	0.09163558	0.10743029
448	C16952	307.214744	Dihydrocapsaicin	Alkaloids	+	11.93663405	0.002136168	0.015394697	0.019336301	0.0122890553333333	0.021925632	0.010538393	0.018656903	0.0170403093333333	0.012256819	0.008583088	0.013486909	0.011442272	0.011407240	0.011939377	0.006076270	0.009807629	0.017537883	0.011806368	0.016679246	0.0153411656666667
449	C05842	152.058578	N1-Methyl-2-pyridone-5-carboxamide	Pyridines and derivatives	+	2.627833333	0.027027835	0.021790109	0.025801498	0.0248731473333333	0.017704617	0.036417382	0.006573821	0.02023194	0.036427075	0.032882105	0.027512558	0.0322739126666667	0.036651928	0.029826292	0.037836528	0.0347715826666667	0.037801128	0.037689695	0.047626025	0.0410389493333333
450	C05843	152.058578	N1-Methyl-4-pyridone-3-carboxamide	Pyridines and derivatives	+	2.655733333	0.133307881	0.113665759	0.148185950	0.131719863333333	0.119227068	0.103038440	0.006088024	0.076117844	0.200653361	0.138035097	0.157163860	0.165284106	0.105792908	0.138071020	0.203445770	0.149103232666667	0.193186256	0.197538238	0.216196296	0.20230693
451		152.08373	3-(4-Hydroxyphenyl)-1-propanol	Phenylpropanoids	+	3.0883	0.004062859	0.007791269	0.007038735	0.006297621	0.011267058	0.008500014	0.002413386	0.007393486	0.008615235	0.011240203	0.010158809	0.010004749	0.006935164	0.011386655	0.006858267	0.008393362	0.008850447	0.007236787	0.008428626	0.00817195333333333
452	C09307	386.136555	(+)-Pteryxin	Coumarins	+	11.10641667	0.021727393	0.004605967	0.021401520	0.0159116266666667	0.023447902	0.012030086	0.079368302	0.0382820966666667	0.031910878	0.013516356	0.025210563	0.0235459323333333	0.018833862	0.026472106	0.010099765	0.0184685776666667	0.019607121	0.000107499	0.013685893	0.0111335043333333
453	C17958	386.10017	Irisflorentin	Flavonoids	+	8.643433333	0.016664019	0.014924895	0.011373510	0.014320808	0.007241812	0.005647106	0.012901399	0.00859677233333333	0.008168430	0.008950019	0.017552843	0.0115570973333333	0.017141846	0.004173758	0.013661981	0.011659195	0.012958653	0.013332918	0.007721979	0.01133785
454	C09922	386.10017	Cleomiscosin A	Coumarins	+	5.74	0.011063829	0.025590305	0.009594039	0.0154160576666667	0.005028543	0.007546370	0.052882616	0.0218191763333333	0.023461633	0.003829552	0.021888126	0.0163931036666667	0.004470741	0.005061919	0.006100529	0.005211063	0.010290729	0.011197745	0.028984520	0.0168243313333333
455	C10561	386.17294	Pinoresinol dimethyl ether	Lignans	+	5.1526	0.0037428894	0.0156753296	0.0044996315	0.00797261683333333	0.0001061791	0.0055967405	0.0035302282	0.00307771593333333	0.0246038599	0.0044291435	0.0168495798	0.0152941944	0.0060492676	0.0096232238	0.0166934178	0.0107886364	0.0321139778	0.0047345655	0.0166538226	0.0178341219666667
456	C10106	420.15729	Morusin	Flavonoids	+	4.90085	0.025411595	0.028793768	0.026406006	0.0268704563333333	0.082972706	0.074337310	0.004253771	0.0538545956666667	0.030565148	0.032597171	0.074281957	0.0458147586666667	0.066701496	0.008868166	0.020612101	0.0320605876666667	0.010400071	0.015227469	0.024097469	0.016575003
457	C11264	238.062995	7-Hydroxyflavone	Flavonoids	+	0.56235	0.034332405	0.040512756	0.028894355	0.0345798386666667	0.013390983	0.012216568	0.009348346	0.0116519656666667	0.016744146	0.012169595	0.024132430	0.017682057	0.011479598	0.017942075	0.023366600	0.017596091	0.013515502	0.029432393	0.045090583	0.0293461593333333
458	C16773	238.19328	Bisabolol oxide A	Sesquiterpenoids	+	11.49528333	0.05437921	0.03368819	0.03238761	0.04015167	0.05111473	0.05528634	21.64152758	7.24930955	0.04160805	0.03843818	0.04731235	0.04245286	0.04226748	0.04823427	0.02467842	0.03839339	0.04618392	0.05423283	0.04168988	0.0473688766666667
459		238.09938	Benzyl cinnamate	Phenylpropanoids	+	4.553166667	2.799457e-03	2.573154e-03	1.835260e-03	0.00240262366666667	4.663258e-03	1.963657e-03	2.164153e+01	7.216052305	1.387679e-03	5.445380e-03	2.948016e-03	0.00326035833333333	3.104421e-03	3.012638e-03	9.401087e-04	0.00235238923333333	6.469586e-03	3.034770e-03	1.520370e-03	0.00367490866666667
460	C08750	606.231245	Bruceantinol	Diterpenoids	+	12.31688333	1.255346e-04	8.784855e-05	1.139732e-04	0.000109118783333333	4.339093e-03	4.133028e-03	4.353019e-02	0.0173341036666667	4.481855e-03	1.038782e-04	1.074248e-04	0.001564386	1.048505e-04	9.793795e-05	9.755815e-05	0.000100115533333333	1.140308e-04	1.074990e-04	9.601910e-05	0.000105849633333333
461	C05174	325.131409	Cheilanthifoline	Miscellaneous	+	14.13145	0.005913223	0.002983598	0.004138072	0.00434496433333333	0.005260670	0.014984762	0.003405076	0.00788350266666667	0.004181210	0.007852591	0.009166605	0.007066802	0.004824375	0.003199078	0.005001634	0.00434169566666667	0.015126532	0.003669801	0.004513962	0.00777009833333333
462	C00408	129.078979	L-Pipecolic acid	Amino acid and derivatives	+	0.68835	8.10671425	8.79991676	10.79367640	9.23343580333333	22.22889848	20.81562316	0.02246462	14.3556620866667	12.43519736	18.17016526	24.83199508	18.4791192333333	30.50008211	22.62691621	31.11082965	28.07927599	23.70631801	19.81938737	28.74265167	24.08945235
463	C02237	129.042594	Pyrrolidonecarboxylic acid	Carboxylic acids and derivatives	+	0.671566667	8.106714251	8.799916759	10.793676399	9.233435803	22.228898482	20.815623160	0.004237984	14.349586542	12.435197359	18.170165263	24.831995083	18.479119235	30.500082114	22.626916205	31.110829651	28.07927599	23.706318014	19.819387369	28.742651672	24.0894523516667
464	C06812	406.213759	Lincomycin	Carboxylic acids and derivatives	+	12.4381	0.016139326	0.013524075	0.025161356	0.018274919	0.044302862	0.042433267	0.004237984	0.0303247043333333	0.025157919	0.019285267	0.007971890	0.017471692	0.034457516	0.035042594	0.029597646	0.0330325853333333	0.019408162	0.035152914	0.007951949	0.020837675
465	C17000	406.147515	Morroniside	Iridoids	+	4.48674965	0.0007806610	0.0011160728	0.0021555922	0.00135077533333333	0.0022520724	0.0049943958	0.0030813704	0.00344261286666667	0.0041434674	0.0030744453	0.0048064967	0.00400813646666667	0.0017517486	0.0012345193	0.0056733154	0.00288652776666667	0.0017176095	0.0008282964	0.0039004474	0.00214878443333333
466		594.158475	Safflor Yellow A	Chalcones	+	12.33566667	0.009099077	0.004646948	0.006917940	0.00688798833333333	0.027695361	0.015228094	0.013116025	0.0186798266666667	0.007656437	0.013291501	0.006023182	0.00899037333333333	0.013589840	0.002171446	0.003958981	0.00657342233333333	0.003947934	0.027746410	0.003799019	0.011831121
467	C04024	594.158475	Vitexin 2-glucoside	Flavonoids	+	4.910366667	0.0034437268	0.0012077117	0.0023225555	0.00232466466666667	0.0021407506	0.0071302073	0.0049181411	0.00472969966666667	0.0046638093	0.0028678062	0.0043380488	0.00395655476666667	0.0007082390	0.0008961475	0.0045178768	0.00204075443333333	0.0040262626	0.0137324072	0.0042493485	0.0073360061
468		594.158475	Meloside A	Flavonoids	+	4.864158333	0.0059281141	0.0016126606	0.0023225555	0.00328777673333333	0.0021407506	0.0071302073	0.0030233473	0.00409810173333333	0.0046638093	0.0028678062	0.0043380488	0.00395655476666667	0.0003480864	0.0077247664	0.0045178768	0.00419690986666667	0.0040262626	0.0137324072	0.0042493485	0.0073360061
469	C12630	594.158475	Lonicerin	Flavonoids	+	6.084166667	0.0008406820	0.0011034725	0.0018827740	0.00127564283333333	0.0042446693	0.0014733258	0.0107452683	0.00548775446666667	0.0027947727	0.0006981649	0.0051957277	0.00289622176666667	0.0050254583	0.0027226175	0.0043911875	0.0040464211	0.0007821897	0.0010417322	0.0028749663	0.00156629606666667
470	C08725	594.158475	Pelargonidin-3,5-O-diglucoside chloride	Flavonoids	+	5.670866667	0.008382662	0.007918006	0.005964475	0.00742171433333333	0.021226774	0.001910242	0.009638031	0.0109250156666667	0.006045155	0.038076441	0.004583429	0.0162350083333333	0.002266588	0.001828208	0.018433937	0.00750957766666667	0.025386756	0.042210107	0.007064408	0.0248870903333333
471	C08858	550.2778	Convallatoxin	Steroids	+	12.80976667	0.0011591189	0.0027700404	0.0034744245	0.00246786126666667	0.0048738766	0.0049758255	0.0063245210	0.0053914077	0.0044402741	0.0048179488	0.0016113532	0.00362319203333333	0.0042964196	0.0056113002	0.0009229963	0.0036102387	0.0031497666	0.0035591027	0.0000960191	0.00226829613333333
472	C06551	215.093773	Atrazine	Triazines	+	10.55668333	8.290179e-04	2.821176e-04	1.139732e-04	0.000408369566666667	3.095389e-03	2.921792e-03	5.249599e-03	0.00375559333333333	3.353225e-04	1.038782e-04	1.074248e-04	0.0001822085	3.467011e-03	1.283793e-03	9.755815e-05	0.00161612071666667	1.103251e-03	7.057561e-04	9.601910e-05	0.000635008733333333
473	C10080	410.17294	alpha-Mangostin	Xanthones	+	12.30743333	1.255346e-04	8.784855e-05	6.157621e-03	0.00212366805	6.246361e-03	1.694841e-02	8.935294e-03	0.0107100216666667	1.031138e-04	8.703977e-03	6.249160e-03	0.00501875026666667	5.839714e-03	9.148680e-03	9.755815e-05	0.00502865071666667	5.725809e-03	1.906540e-02	2.545819e-03	0.00911234266666667
474	C10537	410.136555	Alpha-Toxicarol	Flavonoids	+	12.31015	0.007602793	0.005436487	0.002971721	0.00533700033333333	0.012666190	0.005451039	0.047013863	0.021710364	0.006068160	0.008204951	0.003777300	0.00601680366666667	0.008097959	0.002645342	0.006846690	0.00586333033333333	0.008776143	0.007626896	0.008746553	0.00838319733333333
475	C08752	410.157685	Bruceine D	Diterpenoids	+	4.835430767	0.007301824	0.002800933	0.007257683	0.00578681333333333	0.007916602	0.004122299	0.006679642	0.00623951433333333	0.006613223	0.007886045	0.007162896	0.00722072133333333	0.005769825	0.006632404	0.005471122	0.00595778366666667	0.005290090	0.003803119	0.005037348	0.00471018566666667
476	C09490	410.136555	Lactupicrin	Sesquiterpenoids	+	13.79578333	0.003403407	0.005176526	0.003310858	0.003963597	0.003665764	0.007432386	0.013142414	0.008080188	0.004326603	0.007967699	0.007629652	0.006641318	0.005358449	0.003178841	0.006148048	0.00489511266666667	0.004600099	0.008914899	0.004497500	0.006004166
477	C10112	402.13147	Nobiletin	Flavonoids	+	11.03	0.014174723	0.018423318	0.021123628	0.017907223	0.009244367	0.008502412	0.018002051	0.0119162766666667	0.011598652	0.018769933	0.015792709	0.015387098	0.019388163	0.009273315	0.014836103	0.0144991936666667	0.036285321	0.008851333	0.012590478	0.0192423773333333
478	C10190	372.120905	Tangeretin	Flavonoids	+	11.37	0.059734822	0.021107893	0.049733424	0.0435253796666667	0.039767016	0.056985221	0.001368257	0.0327068313333333	0.050725678	0.071886617	0.080436629	0.0676829746666667	0.044806913	0.034132582	0.040008618	0.039649371	0.051229726	0.032793657	0.044414184	0.0428125223333333
479	C01533	372.142035	Syringin	Phenylpropanoids	+	4.614893658	0.003438583	0.003723099	0.002299100	0.003153594	0.003296822	0.011344882	0.002777434	0.00580637933333333	0.005521143	0.001771764	0.005719248	0.004337385	0.005750533	0.003538340	0.006540544	0.00527647233333333	0.013232532	0.006249259	0.002863272	0.00744835433333333
480	C10443	368.12599	Curcumin	Phenols	+	5.688233333	0.017851480	0.009843378	0.008599038	0.0120979653333333	0.013935835	0.012037976	0.007376117	0.0111166426666667	0.019210559	0.010934605	0.028578241	0.0195744683333333	0.010845230	0.007032445	0.025905362	0.0145943456666667	0.028153761	0.018706149	0.034136847	0.026998919
481	C09227	368.173608	Mitraphylline	Alkaloids	+	13.02376667	0.010735523	0.021670921	0.010779003	0.014395149	0.020715049	0.014244310	0.047319752	0.0274263703333333	0.022056308	0.009307782	0.008861941	0.013408677	0.016923983	0.017023203	0.014912616	0.0162866006666667	0.010688219	0.011948840	0.006636790	0.00975794966666667
482	C18338	212.03209	5-Carboxyvanillic acid		+	3.52165	0.001957967	0.004101118	0.001064959	0.00237468133333333	0.001078308	0.001767571	0.086041573	0.0296291506666667	0.002812613	0.003867144	0.001415239	0.002698332	0.003374237	0.001987563	0.002326712	0.00256283733333333	0.002418447	0.003376412	0.002296167	0.00269700866666667
483		212.068475	C-Veratroylglycol	Phenylpropanoids	+	3.474433333	0.002244666	0.001994045	0.002148828	0.00212917966666667	0.002064368	0.003759870	0.005462338	0.003762192	0.002391351	0.003017550	0.002590373	0.00266642466666667	0.001936694	0.002218537	0.002611046	0.00225542566666667	0.002462926	0.002582522	0.002559945	0.002535131
484	C09800	374.1213	Swertiamarin	Iridoids	+	4.822477585	0.016123474	0.017915173	0.012230287	0.015422978	0.003950381	0.012100116	1.444183353	0.486744616666667	0.009293842	0.005656508	0.006513742	0.00715469733333333	0.010043128	0.004490269	0.019781838	0.0114384116666667	0.018949969	0.013647924	0.015558718	0.0160522036666667
485	C16923	444.25119	Bufotaline	Steroids	+	11.89931667	2.853839e-03	8.784855e-05	1.139732e-04	0.00101855358333333	7.726203e-02	5.952365e-03	6.994313e-02	0.0510525083333333	1.031138e-04	6.356696e-03	1.462253e-03	0.0026406876	9.281811e-04	1.809804e-02	2.252844e-03	0.0070930217	1.140308e-04	1.898175e-03	9.601910e-05	0.000702741633333333
486	C14291	221.105194	Carbofuran	Coumarans	+	4.025616667	0.133888588	0.161643382	0.098486792	0.131339587333333	0.087746771	0.083627737	0.001163441	0.0575126496666667	0.170301218	0.128010155	0.088750401	0.129020591333333	0.097189918	0.117407249	0.123017054	0.112538073666667	0.127524644	0.091482435	0.123732099	0.114246392666667
487	C13963	390.240625	Mevastatin	Diterpenoids	+	12.06715	0.007321019	0.009123820	0.003022721	0.00648918666666667	0.002894203	0.009003776	0.007548153	0.006482044	0.002705514	0.006478203	0.004853609	0.00467910866666667	0.006187537	0.003750206	0.004236916	0.00472488633333333	0.007911914	0.008795780	0.004978626	0.00722877333333333
488	C13707	390.221781	Lubiprostone	Fatty Acyls	+	12.74898333	3.317173665	0.179017229	0.635847054	1.37734598266667	0.197958703	3.163556270	0.002269175	1.12126138266667	2.578639239	3.913608720	2.846241030	3.112829663	4.380300987	0.488414461	5.608064496	3.49225998133333	0.771211420	0.215476239	2.741377352	1.242688337
489	C15587	120.043596	Purine	Nucleotide and its derivates	+	2.047766667	0.13206198	0.11425479	0.09405050	0.113455756666667	0.06869790	0.07161348	0.04758102	0.0626308	0.03321785	0.08796802	0.12637875	0.08252154	0.07761883	0.08192678	0.08564895	0.08173152	0.07073239	0.03954735	0.08138022	0.0638866533333333
490	C09642	179.094629	Salsolinol	Tetrahydroisoquinolines	+	2.265933333	0.0008353901	0.0041514515	0.0024080866	0.00246497606666667	0.0008214618	0.0016347242	0.0161850972	0.00621376106666667	0.0034548016	0.0009853078	0.0011389630	0.0018596908	0.0040986677	0.0013246527	0.0019869044	0.00247007493333333	0.0027256224	0.0011454629	0.0025508961	0.00214066046666667
491	C03975	179.044325	Isoxanthopterin	Pteridines and derivatives	+	3.256133333	0.007676383	0.005398899	0.014078053	0.00905111166666667	0.005757725	0.010014537	0.014042387	0.00993821633333333	0.006421183	0.007546683	0.002611305	0.00552639033333333	0.010046465	0.006079376	0.006517777	0.00754787266666667	0.006963272	0.013491654	0.006664757	0.00903989433333333
492	C00329	179.079374	Glucosamine	Carbohydrates	+	2.6016	0.0018508450	0.0020044654	0.0026223326	0.00215921433333333	0.0006117221	0.0045556617	0.0291695168	0.0114456335333333	0.0011778040	0.0020465020	0.0018440361	0.00168944736666667	0.0031634509	0.0010196532	0.0005517650	0.0015782897	0.0012932973	0.0010103247	0.0015904799	0.00129803396666667
493	C02325	210.08921	Sinapyl alcohol	Hydroxycinnamoyl derivatives	+	4.430933333	0.084352899	0.086765810	0.056265298	0.075794669	0.049796563	0.044489426	0.005572632	0.033286207	0.070115037	0.077936507	0.059221759	0.069091101	0.038889106	0.079547276	0.071220294	0.063218892	0.076379924	0.075416183	0.057501479	0.069765862
494		192.11503	Carvacryl acetate	Monoterpenoids	+	11.228	0.012742180	0.010277977	0.016610840	0.0132103323333333	0.017666007	0.014129484	0.005172708	0.012322733	0.008459222	0.014262654	0.014553000	0.0124249586666667	0.013142874	0.008417640	0.011505975	0.011022163	0.014889478	0.008419713	0.012526363	0.0119451846666667
495		307.251129	Fingolimod hydrochloride	Miscellaneous	+	13.10768333	0.009531046	0.015699125	0.019631280	0.014953817	0.009998620	0.019614923	0.011636596	0.0137500463333333	0.007706067	0.007636980	0.020736690	0.012026579	0.011710673	0.015388786	0.009593689	0.0122310493333333	0.024693461	0.015123931	0.016786282	0.0188678913333333
496	C05775	278.126658	N1-(alpha-D-ribosyl)-5,6-dimethyl-benzimidazole	Benzimidazole ribonucleosides and ribonucleotides	+	11.88253333	0.030045973	0.017962828	0.026421473	0.0248100913333333	0.028334852	0.030301454	0.002321376	0.0203192273333333	0.023730347	0.019126207	0.011685666	0.01818074	0.039260266	0.031506023	0.022779332	0.0311818736666667	0.013470477	0.031525490	0.023060069	0.0226853453333333
497	C12137	432.10565	Pelargonidin-3-O-glucoside	Flavonoids	+	5.935383333	0.0015942980	0.0031065580	0.0062908961	0.00366391736666667	0.0028235761	0.0093637479	0.0542033046	0.0221302095333333	0.0022101247	0.0034234636	0.0005034398	0.00204567603333333	0.0053409297	0.0032897827	0.0031812942	0.00393733553333333	0.0045395005	0.0029549405	0.0077060748	0.0050668386
498	C01714	432.10565	Isovitexin	Flavonoids	+	5.854966667	0.017092278	0.009637646	0.011169361	0.012633095	0.005523625	0.004684679	0.113596768	0.0412683573333333	0.003662411	0.005085321	0.009613037	0.00612025633333333	0.006550676	0.050637849	0.007572018	0.0215868476666667	0.004235012	0.002763190	0.027058794	0.011352332
499	C17064	432.214805	Schisandrol A	Lignans	+	11.5798426	0.011803694	0.006980053	0.005744035	0.00817592733333333	0.002491219	0.024253434	0.067775532	0.0315067283333333	0.002818036	0.011679483	0.002264685	0.00558740133333333	0.005306049	0.007187640	0.003634044	0.005375911	0.011635044	0.005919531	0.006382037	0.00797887066666667
500	C16911	432.10565	Afzelin	Flavonoids	+	5.951916667	0.0229201002	0.0002301784	0.0015583705	0.00823621636666667	0.0028010005	0.0016576539	0.0010382476	0.00183230066666667	0.0007855114	0.0212167606	0.0008449869	0.00761575296666667	0.0008497996	0.0021953874	0.0118085657	0.0049512509	0.0005907998	0.0150011740	0.0016196555	0.00573720976666667
501	C01789	400.370515	Campesterol	Steroids and steroid derivatives	+	12.1844	0.087617766	0.174552347	0.155065291	0.139078468	0.051956762	0.057266884	0.004171918	0.0377985213333333	0.093393253	0.121588082	0.100607031	0.105196122	0.094682385	0.097819803	0.018967151	0.0704897796666667	0.013697650	0.013372531	0.006543151	0.011204444
502	C03824	141.042594	2-Aminomuconate semialdehyde	Carboxylic acids and derivatives	+	1.191833333	0.145741448	0.152888469	0.140641238	0.146423718333333	0.128927754	0.092353753	0.002326832	0.074536113	0.106287084	0.145098445	0.113014101	0.121466543333333	0.095242589	0.131915910	0.123015480	0.116724659666667	0.123739455	0.123380895	0.143611535	0.130243961666667
503	C10128	141.078979	Arecaidine	Alkaloids	+	1.544283333	0.145741448	0.153657582	0.140641238	0.146680089333333	0.066421382	0.069597747	0.007196811	0.0477386466666667	0.095492800	0.145098445	0.104204163	0.114931802666667	0.095242589	0.150201186	0.123015480	0.122819751666667	0.115404244	0.123380895	0.115109237	0.117964792
504	C00149	134.021525	L-Malic acid	Hydroxy acids and derivatives	+	1.37645	0.0011327341	0.0004715284	0.0013415792	0.000981947233333333	0.0002114040	0.0021789593	0.0021410706	0.00151047796666667	0.0010863489	0.0020324098	0.0007075217	0.0012754268	0.0011174859	0.0009095452	0.0004691865	0.000832072533333333	0.0013561574	0.0012315461	0.0011127194	0.0012334743
505	C10238	578.14243	Procyanidin B4	Flavonoids	+	11.84896667	1.729967e-03	8.784855e-05	3.053713e-03	0.00162384285	9.503733e-04	8.616267e-03	3.926048e-03	0.00449756276666667	3.450890e-03	3.831433e-03	9.675788e-04	0.00274996726666667	4.428946e-03	2.985916e-03	4.826392e-03	0.004080418	1.049948e-03	3.249710e-03	8.603414e-04	0.0017199998
506	C10034	538.09	Cupressuflavone	Flavonoids	+	9.6672	0.0011849771	0.0003496821	0.0004974570	0.000677372066666667	0.0026813034	0.0018358748	0.0043548725	0.00295735023333333	0.0003633055	0.0009260860	0.0022452724	0.0011782213	0.0020446486	0.0003173789	0.0007556997	0.0010392424	0.0009754085	0.0012848818	0.0005223853	0.000927558533333333
507	C10182	580.13695	Sciadopitysin	Flavonoids	+	12.82238333	0.006879907	0.006176717	0.009224273	0.00742696566666667	0.010897217	0.002083499	0.037443140	0.016807952	0.006463318	0.005723806	0.003777562	0.005321562	0.015475157	0.003722641	0.017589203	0.0122623336666667	0.005834899	0.005756164	0.019736796	0.0104426196666667
508	C10514	322.12051	Phaseollin	Phenols	+	10.85878333	0.0001255346	0.0015528886	0.0030124442	0.00156362246666667	0.0001061791	0.0049486907	0.0023812544	0.00247870806666667	0.0014446876	0.0001038782	0.0015172481	0.00102193796666667	0.0026375591	0.0009786194	0.0006476277	0.00142126873333333	0.0019284916	0.0003784783	0.0006414015	0.000982790466666667
509	C09568	322.14164	Epitulipinolide diepoxide	Sesquiterpenoids	+	11.86575	0.0001255346	0.0021243767	0.0004398625	0.000896591266666667	0.0001061791	0.0091965371	0.0033006886	0.00420113493333333	0.0037809139	0.0033454851	0.0135163523	0.0068809171	0.0042548211	0.0077143375	0.0031274796	0.00503221273333333	0.0001140308	0.0111835060	0.0061051419	0.0058008929
510	C10399	322.21441	Rapanone	Quinones	+	12.82238333	0.008474220	0.001457044	0.008018284	0.00598318266666667	0.003890842	0.004992423	0.021961381	0.0102815486666667	0.005859722	0.008493301	0.003117176	0.00582339966666667	0.005108499	0.002795841	0.003157114	0.00368715133333333	0.002658328	0.009867548	0.005661847	0.00606257433333333
511	C14752	322.178025	Zeranol	Macrolides and analogues	+	11.84896667	0.025826779	0.033911367	0.006556799	0.022098315	0.042173530	0.030886924	0.006655085	0.0265718463333333	0.008174952	0.030374086	0.017579525	0.018709521	0.008627269	0.004376326	0.017024187	0.0100092606666667	0.013131193	0.024096772	0.006305756	0.0145112403333333
512	C05990	462.116215	Isoscoparin	Flavonoids	+	6.232966667	2.856383e-04	1.195983e-03	5.593370e-04	0.000680319433333333	1.968312e-03	2.949653e-03	9.936383e-02	0.0347605983333333	3.915463e-03	1.038782e-04	4.021240e-03	0.00268019373333333	4.695152e-04	9.793795e-05	3.562150e-03	0.00137653438333333	8.116907e-04	1.074990e-04	2.203299e-04	0.000379839866666667
513	C10187	462.116215	Swertiajaponin	Flavonoids	+	13.86291667	0.002511413	0.003074810	0.002681490	0.00275590433333333	0.003663000	0.002798232	0.004089924	0.003517052	0.008148179	0.004376448	0.008720352	0.00708165966666667	0.003889837	0.007773120	0.007010923	0.00622462666666667	0.006300138	0.007247562	0.003478435	0.00567537833333333
514	C01443	584.28328	g-Strophanthin	Steroids and steroid derivatives	+	12.78815	0.026094436	0.002700685	0.006089592	0.0116282376666667	0.034458680	0.004693938	0.002116699	0.013756439	0.003382488	0.041331837	0.005800691	0.0168383386666667	0.003395297	0.008184169	0.001821134	0.00446686666666667	0.023200446	0.046620936	0.064208999	0.0446767936666667
515	C00486	584.263486	Bilirubin	Organoheterocyclic compounds	+	12.20141667	6.810877e-03	4.518013e-03	1.632594e-02	0.00921827666666667	7.308129e-03	5.748947e-03	1.526931e-02	0.00944212866666667	8.620169e-03	3.264491e-03	9.773521e-04	0.00428733736666667	1.904056e-03	3.085576e-03	9.755815e-05	0.00169573005	5.137261e-03	1.074990e-04	9.601910e-05	0.0017802597
517	C10122	318.03757	Quercetagetin	Flavonoids	+	11.58045	0.094450922	0.084077675	0.134576852	0.104368483	0.063926754	0.148214576	0.087501579	0.0998809696666667	0.009090888	0.145751860	0.139055897	0.097966215	0.003818370	0.005757274	0.003466967	0.004347537	0.086731205	0.074777420	0.095627899	0.0857121746666667
518		240.099775	Ethyl 3,4,5-trimethoxybenzoate	Phenols	+	0.529283333	0.007715366	0.016428477	0.014562098	0.0129019803333333	0.004259310	0.003853246	0.043445742	0.0171860993333333	0.004827478	0.007664974	0.010570860	0.00768777066666667	0.008139587	0.004674726	0.008326014	0.00704677566666667	0.012431010	0.006447578	0.012696583	0.010525057
519	C17393	624.205425	Methyl hesperidin	Flavonoids	+	12.9902	1.419868e-03	1.896891e-03	6.165079e-03	0.00316061266666667	1.838040e-03	1.387952e-03	5.661806e-03	0.00296259933333333	1.247923e-03	4.716596e-04	2.868010e-03	0.00152919753333333	5.006455e-03	9.878270e-04	9.755815e-05	0.00203061338333333	3.215464e-03	1.556752e-03	3.025682e-03	0.00259929933333333
520		624.247168	Grossamide	Alkaloids	+	13.08188333	0.002890436	0.001338559	0.002307491	0.00217882866666667	0.001022150	0.003626221	0.006396545	0.00368163866666667	0.004294153	0.004448651	0.001672650	0.003471818	0.002012645	0.002343803	0.001063991	0.001806813	0.003041972	0.004616315	0.002357873	0.00333872
521	C09765	466.147515	Agnuside	Iridoids	+	12.36923333	0.031624935	0.023706395	0.007415768	0.0209156993333333	0.012106467	0.019624912	0.004539940	0.0120904396666667	0.021128970	0.005767541	0.010961886	0.0126194656666667	0.017675599	0.008441447	0.002542883	0.00955330966666667	0.003353656	0.003130236	0.002815189	0.00309969366666667
522	C05442	412.370515	Stigmasterol	Steroids and steroid derivatives	+	13.12098333	0.010816512	0.026704885	0.082309824	0.0399437403333333	0.110606841	0.055158933	0.006133434	0.057299736	0.099472059	0.054769967	0.045372901	0.066538309	0.044854092	0.032918825	0.063111859	0.046961592	0.068458704	0.038061097	0.021660843	0.0427268813333333
523	C08840	412.370515	alpha-Spinasterol	Steroids and steroid derivatives	+	13.32346667	0.046848577	0.070255080	0.082309824	0.0664711603333333	0.110886178	0.055158933	0.008981713	0.0583422746666667	0.074321585	0.054769967	0.045372901	0.0581548176666667	0.044854092	0.013807594	0.063111859	0.0405911816666667	0.068458704	0.038061097	0.051411567	0.0526437893333333
524	C09743	234.16198	Valerenic acid	Sesquiterpenoids	+	11.24478333	0.003962929	0.004247863	0.003636646	0.003949146	0.003039396	0.099195327	0.046264100	0.0494996076666667	0.005770482	0.006462050	0.007269361	0.006500631	0.004273114	0.081477558	0.077172018	0.0543075633333333	0.004259675	0.010229092	0.002426704	0.00563849033333333
525		234.16198	beta-Costic acid	Sesquiterpenoids	+	8.895183333	0.0040378218	0.0010453911	0.0059346482	0.00367262036666667	0.0030760234	0.0092274659	0.0045361883	0.00561322586666667	0.0023326859	0.0033082180	0.0006041533	0.00208168573333333	0.0013711654	0.0038359436	0.0019481054	0.00238507146666667	0.0031758580	0.0024807633	0.0012444812	0.0023003675
526	C06945	392.199903	Dexamethasone	Steroids and steroid derivatives	+	12.00001667	0.007819077	0.004998280	0.009635110	0.00748415566666667	0.006041243	0.006882579	0.061352593	0.024758805	0.003772148	0.017971602	0.007634908	0.009792886	0.007917919	0.002778535	0.001528240	0.004074898	0.004158760	0.005595792	0.002360041	0.00403819766666667
527	C08846	392.19876	Mulberrofuran A	Phenols	+	13.22516667	0.001630153	0.003086869	0.005216607	0.00331120966666667	0.005963241	0.002571955	0.045408578	0.017981258	0.008659356	0.003385169	0.002829507	0.00495801066666667	0.004423777	0.001427128	0.005167893	0.00367293266666667	0.002150844	0.002406350	0.001387782	0.00198165866666667
528		632.42882	Momordicoside G	Triterpenoids	+	11.47975	2.075404e-03	1.705938e-03	4.442226e-03	0.00274118933333333	1.046716e-02	1.465772e-04	7.039036e-03	0.00588425773333333	5.342272e-03	1.038782e-04	1.074248e-04	0.00185119166666667	1.048505e-04	9.793795e-05	5.858398e-03	0.00202039548333333	1.140308e-04	1.043144e-02	5.560721e-03	0.0053687306
529	C08622	442.38108	Dipterocarpol	Triterpenoids	+	12.05236667	4.014742e-03	8.784855e-05	9.355977e-03	0.00448618918333333	9.893129e-03	7.717281e-03	7.360327e-02	0.03040456	3.034984e-03	6.589488e-03	1.703340e-02	0.00888595733333333	1.905337e-02	3.956086e-03	3.170305e-03	0.008726587	5.200790e-03	4.388263e-03	1.273550e-03	0.00362086766666667
530	C06672	168.04226	Vanillic acid	Phenols	+	3.7764	0.029396854	0.028243548	0.032866904	0.030169102	0.039891044	0.055029738	0.003937547	0.0329527763333333	0.066238427	0.049308889	0.072600661	0.0627159923333333	0.048243067	0.051120600	0.096904269	0.0654226453333333	0.083417711	0.088554610	0.071070416	0.0810142456666667
531	C11527	168.04226	p-Hydroxymandelic acid	Phenols	+	3.356833333	0.003575691	0.003895011	0.004569457	0.00401338633333333	0.003356577	0.006161452	0.002391950	0.003969993	0.009151029	0.009980241	0.003202224	0.007444498	0.004274395	0.006224762	0.007275789	0.005924982	0.010936842	0.008108824	0.008367082	0.00913758266666667
532	C01753	414.386165	Beta-Sitosterol	Steroids and steroid derivatives	+	12.93	0.028591787	0.010746743	0.037044314	0.025460948	0.022718616	0.114643015	0.008755603	0.0487057446666667	0.031570538	0.013415707	0.030341039	0.0251090946666667	0.014031882	0.021994323	0.019149004	0.0183917363333333	0.066518413	0.010074356	0.013654989	0.030082586
533	C05441	396.339215	Vitamin D2 (Ergocalciferol)	Steroids and steroid derivatives	+	11.50968333	0.0261827517	0.0010527176	0.0190034631	0.0154129774666667	0.0162785950	0.0855901005	0.1240725906	0.0753137620333333	0.0174924490	0.0131769027	0.0527968085	0.0278220534	0.0234479739	0.0095963237	0.0545140684	0.029186122	0.0008778292	0.0202880560	0.0325647533	0.0179102128333333
534	C05770	654.268966	Coproporphyrin III	Tetrapyrroles and derivatives	+	11.84896667	1.255346e-04	8.784855e-05	1.139732e-04	0.000109118783333333	1.202832e-02	1.465772e-04	1.225492e-01	0.0449080324	5.162876e-03	1.038782e-04	1.074248e-04	0.001791393	3.331763e-03	9.793795e-05	9.755815e-05	0.00117575303333333	1.140308e-04	6.353660e-03	1.353126e-03	0.00260693893333333
535	C07650	263.071763	Gemcitabine	Pyrimidine nucleosides	+	0.745466667	0.072336756	0.044129210	0.056119031	0.0575283323333333	0.084798943	0.058096757	0.002813957	0.0485698856666667	0.107856879	0.115083486	0.120112373	0.114350912666667	0.105560151	0.048432685	0.056389559	0.070127465	0.071428270	0.038810889	0.097514958	0.0692513723333333
536	C02592	483.301845	Taurolithocholate	Steroids and steroid derivatives	+	13.779	0.002350646	0.004189703	0.005962207	0.00416751866666667	0.002985336	0.005249307	0.242111144	0.0834485956666667	0.003891787	0.002454302	0.003635090	0.00332705966666667	0.005345324	0.006068808	0.002369771	0.00459463433333333	0.002892574	0.003597850	0.002902536	0.00313098666666667
537	C05596	209.068809	p-Hydroxyphenylacetylglycine	Carboxylic acids and derivatives	+	8.173516667	0.0027129289	0.0010620410	0.0034735623	0.0024161774	0.0029639645	0.0016006361	0.0016550923	0.00207323096666667	0.0016696895	0.0009942424	0.0018486145	0.00150418213333333	0.0020469842	0.0010168322	0.0028595339	0.0019744501	0.0021362556	0.0026677697	0.0032250767	0.00267636733333333
538	C06677	188.014331	p-Toluenesulfonic acid	Organic acids	+	11.24478333	4.319580e-03	8.784855e-05	5.591472e-03	0.00333296685	8.247798e-03	9.450522e-03	4.049137e-02	0.0193965633333333	4.317968e-03	3.880266e-03	4.619323e-03	0.004272519	1.722734e-02	7.854207e-03	6.727609e-03	0.010603052	5.456948e-03	8.465492e-03	9.362321e-03	0.007761587
539	C02727	188.116093	N6-Acetyl-L-lysine	Amino acid and derivatives	+	0.805833333	0.19595509	0.54478139	0.11019849	0.28364499	0.13175777	0.11337711	0.00344051	0.0828584633333333	0.57498278	0.33795530	0.07952436	0.330820813333333	0.43870584	0.63950162	0.27865617	0.452287876666667	0.54494630	0.06574913	0.16036957	0.257021666666667
540	C10733	188.094963	Vasicine	Alkaloids	+	3.759616667	0.16683432	0.19510906	0.19114200	0.184361793333333	0.11587213	0.13168135	0.02151414	0.0896892066666667	0.13395652	0.23391717	0.18737262	0.185082103333333	0.09922277	0.13570687	0.13121463	0.12204809	0.13498162	0.12893983	0.14767000	0.13719715
541		188.141245	2,6-Dimethyl-7-octene-2,3,6-triol	Monoterpenoids	+	3.819233333	0.0009384803	0.0013468155	0.0030732744	0.00178619006666667	0.0023157196	0.0034998008	6.6043616910	2.2033924038	0.0005944050	0.0009775859	0.0006507385	0.0007409098	0.0021623193	0.0017559986	0.0019476807	0.00195533286666667	0.0015059374	0.0013292145	0.0028246329	0.00188659493333333
542	C01168	324.03587	Pseudouridine 5-phosphate	Organooxygen compounds	+	1.158266667	0.005375766	0.322884072	0.003756463	0.110672100333333	0.181682826	0.325362282	0.042634379	0.183226495666667	0.003344969	0.227139001	0.256846050	0.16244334	0.221146561	0.005597081	0.195442194	0.140728612	0.277380990	0.147586386	0.008092274	0.144353216666667
543	C10448	182.094295	Dihydroconiferyl alcohol	Phenylpropanoids	+	7.9889	0.0024425421	0.0015471951	0.0016941336	0.0018946236	0.0014806616	0.0018947375	0.6269558319	0.210110410333333	0.0022819908	0.0020058905	0.0016039680	0.00196394976666667	0.0030751325	0.0017751538	0.0011863693	0.00201221853333333	0.0008768975	0.0011530681	0.0012397753	0.00108991363333333
544	C05604	195.053159	Leucodopachrome	Indoles and derivatives	+	4.816933333	0.045349786	0.036519775	0.069370424	0.0504133283333333	0.041670945	0.038834824	0.001738237	0.0274146686666667	0.066765113	0.040584596	0.037897646	0.048415785	0.034675023	0.042470603	0.050011478	0.0423857013333333	0.051049686	0.050672424	0.048517808	0.0500799726666667
545	C05827	124.063663	Methylimidazole acetaldehyde	Azoles	+	0.71115	0.0014829732	0.0019231150	0.0044558956	0.00262066126666667	0.0039382224	0.0027510391	0.0139711844	0.0068868153	0.0011465904	0.0001038782	0.0044979710	0.00191614653333333	0.0020834458	0.0015661492	0.0019807822	0.0018767924	0.0021722682	0.0052255845	0.0040086973	0.00380218333333333
546	C04779	281.112405	2-O-Methyladenosine	Purine nucleosides	+	2.719083333	0.012790960	0.009884541	0.017681602	0.0134523676666667	0.024223173	0.017759441	0.014221650	0.0187347546666667	0.037993301	0.020597135	0.020478880	0.0263564386666667	0.059136580	0.025291473	0.016787834	0.033738629	0.025983914	0.021517889	0.039590856	0.0290308863333333
547	C05595	281.089939	4-Hydroxyphenylacetylglutamic acid		+	12.9902	6.8206029	6.8116962	8.8488338	7.49371096666667	7.7486028	5.0201750	0.3871704	4.38531606666667	7.4055963	6.2701598	6.7251570	6.80030436666667	6.2534197	7.9772765	6.3810661	6.87058743333333	6.2659845	7.3153918	7.6711583	7.0841782
548	C05660	205.073894	Methoxyindoleacetic acid	Indoles and derivatives	+	3.759616667	0.05616131	0.08005351	0.08044785	0.07222089	0.05457544	0.02612043	18.84921982	6.30997189666667	0.03849424	0.05747857	0.06108287	0.0523518933333333	0.03386834	0.04943387	0.03504969	0.0394506333333333	0.04396752	0.06303521	0.05301297	0.0533385666666667
549	C03267	260.029722	Beta-D-Fructose 2-phosphate	Organooxygen compounds	+	0.749216667	0.74862138	0.46280085	0.84947770	0.686966643333333	0.73675601	0.47494366	0.01672171	0.409473793333333	1.04595523	0.61792124	0.28723658	0.650371016666667	0.44223773	0.23626256	0.50047881	0.392993033333333	0.34859985	0.32471139	0.38364732	0.35231952
550	C03329	339.147059	Canadine	Alkaloids	+	8.223866667	0.0008354398	0.0011781423	0.0007675163	0.0009270328	0.0025192338	0.0006588839	0.0932905131	0.0321562102666667	0.0012566342	0.0005684862	0.0007451393	0.000856753233333333	0.0005518569	0.0014972617	0.0001724986	0.000740539066666667	0.0027329337	0.0010904839	0.0005018930	0.0014417702
551	C19985	339.147059	Nantenine	Alkaloids	+	12.1175	0.040794078	0.006783929	0.029433206	0.0256704043333333	0.009333615	0.020363498	0.203654148	0.0777837536666667	0.016117814	0.013180756	0.015168630	0.0148224	0.019371191	0.032054568	0.027623075	0.0263496113333333	0.036271042	0.016486957	0.017128746	0.0232955816666667
552		127.099714	8-Azabicyclo-3.2.1-octan-3-ol	Alkaloids	+	14.09186667	0.023345415	0.012387161	0.010183729	0.015305435	0.010030655	0.019997306	0.002264355	0.0107641053333333	0.006347686	0.001431385	0.014411313	0.00739679466666667	0.014858375	0.015052541	0.012297658	0.0140695246666667	0.017387974	0.016670128	0.011953079	0.0153370603333333
553	C01536	181.073894	DL-Tyrosine	Alkaloids	+	1.896716667	0.361884900	0.460498494	0.571073046	0.46448548	0.420619028	0.340726272	0.001479665	0.254274988333333	0.302091506	0.603354586	0.651953219	0.519133103666667	0.528747965	0.430504720	0.610049250	0.523100645	0.553624801	0.651897071	0.722657896	0.642726589333333
554	C04227	153.078979	p-Octopamine	Phenols	+	3.835766667	18.361191059	13.300997260	15.363066837	15.675085052	16.537770893	22.026996105	0.003244504	12.856003834	16.453178704	16.473665299	16.360144977	16.4289963266667	14.469248306	15.946429693	15.430313312	15.2819971036667	15.710949067	14.489466039	11.602375045	13.9342633836667
555	C17073	154.135765	Terpinine-4-ol	Monoterpenoids	+	5.454683333	0.009564861	0.013586040	0.030074936	0.0177419456666667	0.016332555	0.017247289	0.014594303	0.016058049	0.011968596	0.013539445	0.014132142	0.0132133943333333	0.012678310	0.008463151	0.011502606	0.0108813556666667	0.021516041	0.012006784	0.008568008	0.0140302776666667
556	C03033	542.272715	Cortolone-3-glucuronide	Organooxygen compounds	+	12.30211667	0.0576399914	0.0683298734	0.0799807355	0.0686502001	0.0874179213	0.1013325582	0.0017839575	0.063511479	0.0973337759	0.0001038782	0.1296192955	0.0756856498666667	0.0920251643	0.1248137160	0.1608485429	0.125895807733333	0.2242959324	0.1516635688	0.1747792864	0.183579595866667
557	C00249	256.24023	Palmitic acid	Lipids	+	12.91665	0.252875131	0.194999159	0.223197639	0.223690643	0.212070197	0.191894354	0.004601908	0.136188819666667	0.292087456	0.166841572	0.224866073	0.227931700333333	0.198898704	0.219164267	0.190404752	0.202822574333333	0.298693981	0.310901935	0.321035469	0.310210461666667
558	C09762	256.07356	Liquiritigenin	Flavonoids	+	9.650416667	0.0007213226	0.0011876232	0.0011412039	0.00101671656666667	0.0006115624	0.0045444133	0.0292081014	0.0114546923666667	0.0005995696	0.0009971568	0.0011803634	0.0009256966	0.0014805143	0.0020955249	0.0004327206	0.00133625326666667	0.0016016838	0.0007549995	0.0028655606	0.00174074796666667
559	C04271	256.07356	3,9-Dihydroxypterocarpan	Flavonoids	+	9.650416667	0.0018166783	0.0011091877	0.0025505445	0.00182547016666667	0.0016245913	0.0012785701	0.0055931876	0.00283211633333333	0.0011749592	0.0025532744	0.0013139100	0.00168071453333333	0.0026923829	0.0020574478	0.0010993588	0.00194972983333333	0.0018339747	0.0008457079	0.0013431194	0.001340934
560	C10262	256.07356	Hydrangenol	Flavonoids	+	11.31191667	0.003557107	0.002118453	0.006570974	0.004082178	0.004848382	0.001028138	0.176365776	0.060747432	0.006812253	0.002923507	0.009218029	0.00631792966666667	0.003790158	0.009209308	0.005725815	0.00624176033333333	0.009516506	0.004391290	0.008859284	0.00758902666666667
561	C03033	382.16277	1-(alpha-Methyl-4-(2-methylpropyl)benzeneacetate)-beta-D-Glucopyranuronic acid	Organooxygen compounds	+	12.18463333	0.019025162	0.027807192	0.016237545	0.0210232996666667	0.017729768	0.010255729	0.010046880	0.012677459	0.020539087	0.022565261	0.009065539	0.0173899623333333	0.016433169	0.017711052	0.008402597	0.0141822726666667	0.014692120	0.014550713	0.017045873	0.0154295686666667
562	C03033	482.251585	11-beta-hydroxyandrosterone-3-glucuronide	Organooxygen compounds	+	11.29513333	5.001102e-04	1.045596e-03	1.760771e-03	0.00110215906666667	1.061791e-04	4.098842e-03	4.353957e-03	0.0028529927	4.190532e-03	1.038782e-04	8.434127e-04	0.00171260763333333	8.555352e-04	9.793795e-05	9.755815e-05	0.000350343766666667	1.140308e-04	1.074990e-04	3.998221e-04	0.0002071173
563	C03033	544.161451	Estriol 3-sulfate 16-glucuronide	Organooxygen compounds	+	12.1175	0.0094095246	0.0019484129	0.0010160449	0.0041246608	0.0001061791	0.0108049311	0.0167310306	0.00921404693333333	0.0116669097	0.0120628917	0.0101664956	0.0112987656666667	0.0001048505	0.0085027190	0.0097730909	0.0061268868	0.0087376933	0.0051983159	0.0013222295	0.00508607956666667
564		544.194465	Physalin D	Steroids and steroid derivatives	+	12.10071667	0.04283291	0.01853063	0.02082007	0.0273945366666667	0.02559102	0.03418106	0.01765744	0.02580984	0.04135480	0.04255257	0.04665245	0.04351994	0.05988661	0.05368807	0.04516902	0.0529145666666667	0.06171514	0.07776497	0.07420118	0.0712270966666667
565	C03033	466.25667	3-alpha-hydroxy-5-alpha-androstane-17-one 3-D-glucuronide	Organooxygen compounds	+	12.35245	0.0115641786	0.0050622983	0.0001139732	0.00558015003333333	0.0073509173	0.0031628007	0.0464866187	0.0190001122333333	0.0033396812	0.0105042654	0.0054423735	0.00642877336666667	0.0045716107	0.0044729646	0.0033154069	0.00411999406666667	0.0119764057	0.0058238255	0.0014870230	0.00642908473333333
566		144.11503	Ethyl caproate	Miscellaneous	+	0.7377	0.30601148	0.16387286	0.28306408	0.250982806666667	0.16869662	0.18683013	0.04858987	0.13470554	0.31627328	0.36881674	0.14050219	0.275197403333333	0.21877029	0.16675558	0.19496877	0.193498213333333	0.28130528	0.16290721	0.23078092	0.224997803333333
567	C05332	121.089149	Phenethylamine	Benzene and substituted derivatives	+	2.819783333	0.017317257	0.020130048	0.014731555	0.0173929533333333	0.011516510	0.008011107	0.012577467	0.0107016946666667	0.011202861	0.019594133	0.031596278	0.0207977573333333	0.021094880	0.016264070	0.014151977	0.017170309	0.030730731	0.020222740	0.021872341	0.0242752706666667
568	C11004	121.089149	2,6-Dimethylaniline	Benzene and substituted derivatives	+	2.01845	0.007550375	0.003060371	0.004856488	0.00515574466666667	0.002871087	0.006397988	0.011019716	0.00676293033333333	0.010100870	0.008858388	0.005117792	0.00802568333333333	0.003258367	0.003007180	0.003812720	0.00335942233333333	0.005801367	0.004018918	0.003770573	0.004530286
569	C02846	121.089149	N,N-Dimethylaniline	Organonitrogen compounds	+	2.735866667	0.034976561	0.015674352	0.026042414	0.0255644423333333	0.017150658	0.016140108	0.003258367	0.0121830443333333	0.026642134	0.025923660	0.010159843	0.0209085456666667	0.017492744	0.019952697	0.020439528	0.0192949896666667	0.024059310	0.026215338	0.017920927	0.0227318583333333
570	C04294	143.040485	4-Methyl-5-thiazoleethanol	Azoles	+	2.655883333	0.034830692	0.045223355	0.034027034	0.038027027	0.011173513	0.026596039	0.017368132	0.018379228	0.017078667	0.028932811	0.005685123	0.0172322003333333	0.011622805	0.018712932	0.013199026	0.0145115876666667	0.017972843	0.010665020	0.013540678	0.0140595136666667
571	C10172	143.094629	Proline betaine	Carboxylic acids and derivatives	+	0.7387	0.014175510	0.009520884	0.081211823	0.0349694056666667	0.063164702	0.023430661	0.110122057	0.0655724733333333	0.102517940	0.010380255	0.095968782	0.0696223256666667	0.008655754	0.048447510	0.061623003	0.0395754223333333	0.009301962	0.007069900	0.012826254	0.00973270533333333
572	C09926	276.099775	Dihydromethysticin	Phenols	+	11.96645	0.04900349	0.01610679	0.01856156	0.0278906133333333	0.02646885	0.07909350	0.02255304	0.04270513	0.03789699	0.01409793	0.02271505	0.0249033233333333	0.06929223	0.02814903	0.03155917	0.0430001433333333	0.02251327	0.03846557	0.03764917	0.0328760033333333
573	C14826	296.235145	12(13)-EpOME	Fatty Acyls	+	11.88253333	0.005581531	0.014235416	0.005523225	0.008446724	0.006728361	0.020643242	0.008221438	0.011864347	0.008118730	0.004163673	0.006925318	0.00640257366666667	0.010100779	0.007081896	0.002862971	0.006681882	0.016313093	0.003340539	0.010131615	0.00992841566666667
574	C09033	296.188863	Antirhine	Alkaloids	+	11.61401667	0.008823192	0.002115388	0.005916532	0.00561837066666667	0.004042974	0.020643242	0.002365867	0.009017361	0.004515052	0.008738149	0.006386327	0.00654650933333333	0.013137426	0.006401728	0.003815852	0.007785002	0.006112267	0.003632279	0.005378203	0.00504091633333333
575	C18202	170.13068	8-Methylnonenoate	Fatty Acyls	+	2.635166667	0.0029009516	0.0005261359	0.0036712221	0.0023661032	0.0035905230	0.0027975678	0.0346523459	0.0136801455666667	0.0023896410	0.0041287632	0.0025788161	0.00303240676666667	0.0019537760	0.0042843213	0.0015418349	0.00259331073333333	0.0048961178	0.0012831226	0.0028679233	0.00301572123333333
576		140.047345	Furfuryl acetate	Miscellaneous	+	5.471466667	0.009860576	0.012480675	0.005462910	0.00926805366666667	0.021085864	0.012223825	0.014419782	0.0159098236666667	0.006568877	0.008498796	0.012265957	0.00911121	0.005049375	0.004527654	0.010854744	0.006810591	0.009008241	0.011102600	0.007660339	0.00925706
577	C05143	311.100504	Dhurrin	Alkaloids	+	13.32586667	0.078114033	0.062655642	0.154774348	0.0985146743333333	0.156807590	0.045597400	0.009619119	0.070674703	0.210705360	0.078783748	0.134890459	0.141459855666667	0.055147043	0.058671262	0.109852158	0.074556821	0.058565759	0.053546169	0.065239432	0.05911712
578	C01530	284.27153	Stearic Acid	Fatty Acyls	+	13.01823333	0.01673955	0.02253270	0.02543717	0.0215698066666667	0.02199481	0.02330796	0.00597945	0.0170940733333333	0.02549920	0.01619443	0.02468349	0.0221257066666667	0.02347260	0.01701923	0.02094253	0.02047812	0.02297873	0.02322993	0.01505813	0.0204222633333333
579	C01855	311.100504	Taxiphyllin	Phenols	+	13.76221667	0.009698126	0.006231474	0.006036235	0.007321945	0.007311909	0.009471299	0.006615720	0.00779964266666667	0.005189070	0.006177356	0.006225423	0.00586394966666667	0.010695548	0.008497325	0.007261425	0.00881809933333333	0.008570776	0.008108338	0.006648644	0.00777591933333333
580		416.21989	gamma-Diasarone	Lignans	+	8.5475	0.0052888113	0.0006736248	0.0008289592	0.00226379843333333	0.0005206281	0.0049115198	0.0042724619	0.00323486993333333	0.0010264798	0.0010419446	0.0024175599	0.0014953281	0.0012625322	0.0035856406	0.0008366082	0.001894927	0.0042611963	0.0007954463	0.0000960191	0.0017175539
581		530.28797	Ganoderic acid N	Triterpenoids	+	12.59793333	0.028881885	0.031526804	0.024921934	0.028443541	0.045431161	0.019748392	0.002990898	0.0227234836666667	0.017365395	0.020367968	0.037412656	0.025048673	0.016351997	0.039758266	0.053678838	0.036596367	0.029572500	0.019898456	0.043844272	0.031105076
582	C05243	299.152144	N-Methylcoclaurine	Alkaloids	+	12.06715	0.02261187	0.01483771	0.01016923	0.0158729366666667	0.01508688	0.01348884	0.09705544	0.0418770533333333	0.01028462	0.01157536	0.01554301	0.0124676633333333	0.01262727	0.00703392	0.00765911	0.00910676666666667	0.02042347	0.01259206	0.01972500	0.0175801766666667
583	C08472	299.079374	Avenanthramide A	Cinnamic acids and derivatives	+	12.0689	0.008841973	0.002825172	0.003046612	0.00490458566666667	0.007983547	0.011870287	0.014088254	0.0113140293333333	0.004227836	0.019530509	0.008221899	0.0106600813333333	0.017190219	0.005964919	0.005407618	0.00952091866666667	0.009583431	0.011841777	0.005101909	0.00884237233333333
584	C09910	147.104799	(S)-Actinidine	Pyridines and derivatives	+	2.803	0.001669262	0.002456002	0.003526999	0.00255075433333333	0.004379724	0.008183665	0.001260456	0.00460794833333333	0.002886116	0.002885522	0.004838569	0.00353673566666667	0.002318733	0.004422798	0.002963895	0.003235142	0.002445972	0.003870102	0.003352080	0.003222718
585	C02134	369.157624	Allocryptopine	Alkaloids	+	13.59438333	0.002523201	0.001734001	0.002591512	0.00228290466666667	0.007173276	0.005841428	0.001909499	0.00497473433333333	0.004533398	0.001273936	0.006456078	0.004087804	0.006102417	0.004883861	0.002561365	0.004515881	0.003065966	0.006015541	0.002124769	0.00373542533333333
586	C10850	159.089544	Calystegine A3	Alkaloids	+	3.272916667	0.0018848019	0.0082237457	0.0083956705	0.0061680727	0.0048020009	0.0035384762	0.0090770443	0.00580584046666667	0.0005764112	0.0015017539	0.0004149987	0.0008310546	0.0050266117	0.0018605253	0.0016424051	0.0028431807	0.0004326127	0.0020481747	0.0024474312	0.00164273953333333
587		159.089544	Calystegine A6	Alkaloids	+	0.71115	2.655329e-03	2.146674e-03	1.022847e-03	0.00194161666666667	3.893628e-03	1.742624e-03	1.665473e-02	0.00743032733333333	6.391213e-04	1.038782e-04	8.567841e-04	0.0005332612	8.931675e-04	9.793795e-05	2.896522e-04	0.000426919216666667	1.815103e-03	2.173278e-03	9.601910e-05	0.0013614667
588		159.089544	Calystegine A7	Alkaloids	+	2.609991667	0.08011600	0.10217190	0.11002106	0.09743632	0.10479869	0.08629859	0.00235427	0.06448385	0.10624317	0.08364191	0.14797690	0.11262066	0.11724597	0.17997088	0.17088330	0.156033383333333	0.20764309	0.21705560	0.25186848	0.22552239
589		159.125929	Pregabalin	Miscellaneous	+	0.68835	0.011975695	0.012687908	0.017507062	0.0140568883333333	0.011439640	0.017734789	0.004784421	0.0113196166666667	0.011402171	0.013425974	0.013145011	0.0126577186666667	0.009533781	0.012784857	0.014812648	0.0123770953333333	0.012758881	0.008349583	0.015837395	0.0123152863333333
590	C10858	185.105194	Ecgonine	Alkaloids	+	3.105083333	0.0016549928	0.0017472458	0.0023432181	0.00191515223333333	0.0005620605	0.0022236942	0.0041374005	0.0023077184	0.0010617145	0.0010288786	0.0013890782	0.00115989043333333	0.0001637165	0.0012206450	0.0019654881	0.00111661653333333	0.0008764892	0.0007693326	0.0006046989	0.000750173566666667
591	C01746	85.089149	Piperidine	Alkaloids	+	2.24915	0.003470748	0.002293057	0.003336231	0.00303334533333333	0.001874491	0.001956499	0.002945731	0.002258907	0.002408097	0.002742300	0.005159795	0.00343673066666667	0.005228572	0.001548919	0.003719328	0.00349893966666667	0.002486841	0.003672810	0.001893843	0.002684498
592	C08426	425.045041	Sinalbin	Miscellaneous	+	13.22516667	0.017466643	0.002519474	0.008412615	0.009466244	0.005846342	0.013530622	0.002479181	0.00728538166666667	0.009848870	0.006688941	0.008052370	0.008196727	0.003147635	0.003390687	0.007294382	0.00461090133333333	0.005156405	0.009404996	0.010277354	0.008279585
593		216.151415	Curzerene	Sesquiterpenoids	+	2.546233333	0.016494940	0.011430729	0.018156011	0.01536056	0.015810641	0.017808386	0.004989157	0.0128693946666667	0.015672024	0.012618720	0.015460158	0.014583634	0.026131962	0.013752085	0.018391571	0.019425206	0.011622722	0.018160035	0.019451515	0.016411424
594	C16959	216.151415	Furanodiene	Sesquiterpenoids	+	10.01963333	0.0018427656	0.0019003653	0.0007424978	0.00149520956666667	0.0011532970	0.0040105419	0.0982291585	0.0344643324666667	0.0010210968	0.0005140498	0.0019451996	0.0011601154	0.0005874241	0.0007638729	0.0017218093	0.00102436876666667	0.0021370801	0.0005561224	0.0006048555	0.00109935266666667
595		216.151415	alpha-Hexylcinnamaldehyde	Phenols	+	8.705316667	0.005305738	0.010548691	0.001765722	0.00587338366666667	0.003209797	0.006954816	2.446712369	0.818958994	0.001990577	0.002997274	0.004815455	0.00326776866666667	0.003222686	0.002406944	0.002610137	0.002746589	0.003885709	0.002580180	0.003253978	0.00323995566666667
596	C02502	95.037114	2-Hydroxypyridine	Alkaloids	+	3.575	0.003360923	0.004084953	0.002489628	0.00331183466666667	0.004513084	0.003615902	1.015558225	0.341229070333333	0.003337461	0.003776069	0.002565354	0.00322629466666667	0.002352211	0.002443764	0.001989685	0.00226188666666667	0.002911839	0.003848386	0.002523393	0.00309453933333333
597		582.231245	(+)-Lyoniresinol 9-O-glucoside	Lignans	+	12.79633333	0.0102555993	0.0032835330	0.0013975076	0.00497887996666667	0.0037322409	0.0018579266	0.0483600631	0.0179834102	0.0012822315	0.0021003331	0.0033309176	0.0022378274	0.0023642306	0.0012095270	0.0027230051	0.0020989209	0.0041902627	0.0025154998	0.0002831507	0.00232963773333333
598	C04491	630.135153	Cyanidin-3-O-rutinoside chloride	Flavonoids	+	13.5468	0.002362082	0.002377151	0.001473644	0.002070959	0.001819811	0.003387699	0.013539495	0.00624900166666667	0.001937990	0.001638904	0.001523643	0.001700179	0.002088144	0.002298958	0.001069235	0.001818779	0.003287653	0.003415274	0.001566491	0.00275647266666667
599	C07450	200.131348	Dexmedetomidine	Benzene and substituted derivatives	+	10.50633333	0.0024376331	0.0048402279	0.0025665581	0.00328147303333333	0.0057615150	0.0039194672	0.0097529367	0.00647797296666667	0.0013384042	0.0013426652	0.0010247332	0.00123526753333333	0.0027862697	0.0009843525	0.0021312488	0.00196729033333333	0.0014301657	0.0022933682	0.0048910975	0.0028715438
600		280.14633	7-(4-Hydroxyphenyl)-1-phenyl-4-hepten-3-one	Phenols	+	12.53181667	0.16700901	0.07654441	0.13911569	0.12755637	0.10492392	0.08891889	0.02201005	0.0719509533333333	0.09057053	0.11322130	0.09921396	0.10100193	0.04555005	0.07578599	0.08379621	0.0683774166666667	0.08196218	0.07474537	0.10535705	0.0873548666666667
601	C08432	283.09167	Crotonoside	Alkaloids	+	2.39745	1.63039434	1.67884326	2.59463112	1.96795624	2.47095501	2.41154396	0.01971544	1.63407147	3.64242674	2.65747080	2.84353675	3.04781143	6.98459403	2.21086807	2.13734714	3.77760308	3.04935199	3.79823435	3.19721026	3.34826553333333
602	C00387	283.09167	Guanosine	Nucleotide and its derivates	+	2.65195	1.630394341	1.678843262	2.594631121	1.96795624133333	0.003808076	2.411543964	0.001888110	0.805746716666667	3.642426740	2.657470802	2.668053451	2.98931699766667	6.984594027	2.210868074	2.032843391	3.74276849733333	3.049351989	3.798234353	3.197210261	3.34826553433333
603	C08680	343.251129	Denudatine	Alkaloids	+	1.587366667	0.059292032	0.079174126	0.081094992	0.07318705	0.050419748	0.045483084	0.007662391	0.034521741	0.066193106	0.067147670	0.092286064	0.0752089466666667	0.042339826	0.052680014	0.057750185	0.0509233416666667	0.051611024	0.087601270	0.091509886	0.0769073933333333
604	C08713	421.282824	Talatisamine	Alkaloids	+	4.662383333	0.0118527089	0.0092074345	0.0057564879	0.0089388771	0.0109638998	0.0170856121	0.0003591858	0.0094695659	0.0063747865	0.0216011602	0.0199649493	0.0159802986666667	0.0138361588	0.0086434094	0.0041289628	0.00886951033333333	0.0175158420	0.0127493931	0.0056746343	0.0119799564666667
605	C00219	304.24023	Arachidonic acid	Fatty Acyls	+	12.40275	0.010151471	0.009649962	0.006972126	0.00892451966666667	0.011159818	0.007803992	0.006509517	0.008491109	0.005856035	0.014692991	0.010146739	0.0102319216666667	0.006226256	0.007874447	0.007559769	0.00722015733333333	0.007943693	0.007560576	0.004838935	0.006781068
606		304.131075	Oleocanthal	Phenols	+	12.4028	0.01625786	0.03267256	0.01312689	0.02068577	0.02551753	0.01715277	0.00119944	0.0146232466666667	0.04193969	0.04011418	0.02156707	0.0345403133333333	0.01547653	0.02194738	0.01807413	0.0184993466666667	0.01371032	0.02221511	0.01526867	0.0170647
607	C08779	486.188985	Rutaevin	Triterpenoids	+	12.5814	0.018912855	0.007651289	0.015938418	0.0141675206666667	0.018189960	0.021807602	0.004086221	0.0146945943333333	0.013500889	0.020090051	0.019576949	0.0177226296666667	0.007933946	0.025889715	0.025679291	0.0198343173333333	0.020534588	0.030196803	0.036868772	0.0292000543333333
608	C16915	534.210115	Arctiin	Lignans	+	8.238892878	0.0050660512	0.0007959988	0.0016821570	0.00251473566666667	0.0010959922	0.0029802918	0.0179279848	0.00733475626666667	0.0042012289	0.0012541651	0.0014023998	0.00228593126666667	0.0003500891	0.0014061211	0.0007818294	0.0008460132	0.0009607949	0.0049300899	0.0016010281	0.0024973043
609		432.39673	5-Tricosyl-1,3-benzenediol	Phenols	+	13.84613333	0.007078755	0.005572841	0.011306637	0.00798607766666667	0.005382067	0.010804983	0.011387954	0.009191668	0.009370470	0.004742911	0.005403943	0.00650577466666667	0.012046859	0.004938565	0.003960018	0.006981814	0.005527994	0.004969426	0.002893349	0.00446358966666667
610	C08904	920.498085	Officinalisinin I	Steroids and steroid derivatives	+	14.01396667	1.011434e-03	2.802023e-04	1.139732e-04	0.0004685365	1.061791e-04	7.082045e-04	3.328913e-03	0.00138109886666667	1.067044e-03	1.047911e-03	6.087904e-04	0.000907915133333333	1.048505e-04	9.793795e-05	9.755815e-05	0.000100115533333333	6.002985e-04	1.074990e-04	9.601910e-05	0.000267938866666667
611	C07474	208.121178	Pilocarpine	Alkaloids	+	5.037916667	0.005848992	0.005057623	0.009550968	0.00681919433333333	0.003844358	0.010184166	0.003328913	0.00578581233333333	0.010038704	0.005970124	0.015803498	0.0106041086666667	0.005816164	0.013493205	0.014201492	0.011170287	0.008471384	0.010510579	0.007902237	0.0089614
612	C00328	208.084793	L-Kynurenine	Amino acid and derivatives	+	1.980633333	0.0007130707	0.0004264790	0.0005777264	0.000572425366666667	0.0015784420	0.0006754042	0.0220940463	0.00811596416666667	0.0002695403	0.0012182978	0.0010404913	0.000842776466666667	0.0012018636	0.0010109230	0.0018552724	0.00135601966666667	0.0013098590	0.0011350526	0.0014305802	0.0012918306
613	C16207	208.05243	Anthraquinone	Anthraquinones	+	8.075916667	0.004859928	0.002607079	0.003318371	0.003595126	0.003993799	0.004210963	0.183688572	0.0639644446666667	0.003268489	0.002177273	0.004573140	0.003339634	0.002654197	0.002802015	0.005190296	0.003548836	0.006891775	0.005802067	0.002716348	0.00513673
614	C05610	208.07356	trans-3,5-Dimethoxy-4-hydroxy cinnamaldehydee	Phenylpropanoids	+	5.169383333	0.015486862	0.007216511	0.006894859	0.00986607733333333	0.015159589	0.021737204	0.006633334	0.0145100423333333	0.046643754	0.015216867	0.026419197	0.029426606	0.004841066	0.032254671	0.035629866	0.0242418676666667	0.009453722	0.042555794	0.008014635	0.0200080503333333
615	C10390	208.109945	Primin	Quinones	+	5.169383333	0.005672029	0.009554996	0.005829629	0.00701888466666667	0.012724500	0.009534969	0.004451236	0.00890356833333333	0.018209373	0.006532480	0.009477049	0.0114063006666667	0.014024082	0.004955452	0.005435803	0.00813844566666667	0.013426085	0.009984414	0.012796814	0.0120691043333333
616	C09000	306.11034	Cimifugin	Flavonoids	+	4.145616667	0.005812728	0.001161147	0.002813916	0.003262597	0.003268063	0.003410600	0.002558326	0.00307899633333333	0.002638150	0.001875522	0.004514677	0.00300944966666667	0.003266089	0.002610971	0.003982167	0.003286409	0.001157915	0.001666183	0.002209407	0.001677835
617	C09557	306.146725	Tenulin	Sesquiterpenoids	+	4.229533333	0.0018409021	0.0015447595	0.0028139160	0.00206652586666667	0.0032680627	0.0034106001	0.0463227407	0.0176671345	0.0009765694	0.0018755216	0.0045146768	0.00245558926666667	0.0071316178	0.0026109708	0.0039821671	0.00457491856666667	0.0011579145	0.0016661834	0.0022094068	0.0016778349
618	C14154	410.31848	Beta-Tocotrienol	Phenols	+	12.18463333	0.007749118	0.006843095	0.009281192	0.00795780166666667	0.019004620	0.026343541	0.001495746	0.0156146356666667	0.010676073	0.016982622	0.012349498	0.0133360643333333	0.012955213	0.005983781	0.006238982	0.00839265866666667	0.017237457	0.005340804	0.007084059	0.00988744
619		410.354865	22-Dehydroclerosterol	Steroids	+	12.58741667	0.416767296	0.450970244	0.465598527	0.444445355666667	0.123064476	0.267250620	0.010884917	0.133733337666667	0.582067549	0.434687502	0.255239916	0.423998322333333	0.364164256	0.293813988	0.026344617	0.228107620333333	0.016928555	0.003862962	0.010907742	0.0105664196666667
620	C09060	186.031695	Angelicin	Phenylpropanoids	+	8.9727245	0.005629814	0.002265711	0.005171139	0.00435555466666667	0.007403788	0.005565130	0.005816633	0.00626185033333333	0.005047576	0.003629612	0.004426497	0.004367895	0.003335301	0.003820767	0.005415446	0.00419050466666667	0.005579730	0.007037096	0.003996085	0.005537637
621	C10659	186.079313	Deoxyvasicinone	Alkaloids	+	10.57346667	0.0049814871	0.0034893197	0.0014741939	0.00331500023333333	0.0027696102	0.0067695759	0.0203058369	0.009948341	0.0045940045	0.0040270121	0.0045226270	0.00438121453333333	0.0056089443	0.0014471055	0.0021256290	0.0030605596	0.0031302608	0.0021160386	0.0006342818	0.00196019373333333
622	C09273	258.08921	Luvangetin	Coumarins	+	4.480533333	0.0045815356	0.0015675192	0.0021323530	0.00276046926666667	0.0015958532	0.0038852131	0.0105524547	0.005344507	0.0033912992	0.0024037020	0.0027440093	0.00284633683333333	0.0024647174	0.0009018552	0.0040529729	0.00247318183333333	0.0013068544	0.0023115920	0.0026902455	0.0021028973
623	C09980	258.08921	Yangonin	Phenols	+	12.1175	3.686278e-02	8.784855e-05	3.026878e-02	0.0224064695166667	3.982858e-02	5.525552e-02	1.569257e-03	0.0322177856666667	2.744088e-02	3.760634e-02	2.173631e-02	0.0289278433333333	3.376207e-02	2.130389e-02	1.560868e-02	0.0235582133333333	3.026100e-02	1.834646e-02	3.452761e-02	0.02771169
624	C10070	258.052825	Isogentisin	Xanthones	+	7.75395	0.0003575499	0.0012312840	0.0006382231	0.000742352333333333	0.0017361538	0.0011628295	0.0031283742	0.00200911916666667	0.0011097646	0.0009742251	0.0007623492	0.000948779633333333	0.0022107694	0.0025301762	0.0014978542	0.00207959993333333	0.0014309760	0.0007431844	0.0001319053	0.000768688566666667
625	C16929	258.08921	Catalpalactone	Sesquiterpenoids	+	12.83916667	0.013507610	0.008332837	0.006317231	0.00938589266666667	0.008539373	0.014115301	0.002937993	0.008530889	0.016747650	0.014897983	0.017848134	0.0164979223333333	0.018091410	0.016207715	0.013140467	0.0158131973333333	0.010249659	0.009266952	0.008532695	0.00934976866666667
626	C09286	496.28249	Absinthiin	Triterpenoids	+	12.49875	3.162594e-03	8.784855e-05	5.779379e-03	0.00300994051666667	5.508072e-03	6.238547e-03	3.496208e-03	0.00508094233333333	1.596508e-03	1.038782e-04	6.181259e-03	0.00262721506666667	1.721964e-03	9.793795e-05	1.307779e-03	0.00104256031666667	1.140308e-04	1.074990e-04	6.853994e-03	0.00235850793333333
627	C00810	88.05243	(R)-Acetoin	Miscellaneous	+	0.5281	0.02205132	0.02264390	0.02230198	0.0223324	0.01995763	0.02077240	0.01077252	0.0171675166666667	0.02154414	0.05286645	0.01607079	0.03016046	0.02039188	0.02458735	0.02522236	0.02340053	0.03851634	0.02173801	0.02317471	0.0278096866666667
628	C09464	565.215929	Ipecoside	Iridoids	+	12.69713333	0.008287818	0.008237283	0.004299406	0.00694150233333333	0.009077395	0.012581391	0.006967374	0.00954205333333333	0.006704479	0.010114742	0.007338721	0.00805264733333333	0.008397374	0.001916044	0.004342023	0.004885147	0.004334345	0.002967190	0.004875233	0.00405892266666667
629	C16812	260.10486	Homobaldrinal	Miscellaneous	+	10.00285	0.0015306347	0.0005366526	0.0015983225	0.00122186993333333	0.0015482721	0.0015971340	0.0017819825	0.00164246286666667	0.0009223563	0.0010044544	0.0005883387	0.000838383133333333	0.0011167711	0.0004759550	0.0005928543	0.0007285268	0.0002933822	0.0015430002	0.0015600445	0.0011321423
630	C10100	760.288365	Kuwanon H	Flavonoids	+	12.03583333	0.002853839	0.006402199	0.004578633	0.004611557	0.003963904	0.001972773	0.003130650	0.00302244233333333	0.006066107	0.003286455	0.001988118	0.00378022666666667	0.003859437	0.007513825	0.004437517	0.00527025966666667	0.008218121	0.000107499	0.002606930	0.00364418333333333
631	C10277	351.168189	Anacrotine	Alkaloids	+	9.549716667	0.0021225995	0.0006652839	0.0010202746	0.001269386	0.0022447365	0.0038929705	0.1079435088	0.0380270719333333	0.0002456463	0.0013005230	0.0005201799	0.000688783066666667	0.0009311825	0.0004697257	0.0004793323	0.000626746833333333	0.0007608074	0.0003535304	0.0002035543	0.000439297366666667
632	C10286	459.165997	Doronine	Alkaloids	+	12.85595	0.0010517119	0.0028037251	0.0037394948	0.00253164393333333	0.0030610878	0.0040944462	0.0017902610	0.00298193166666667	0.0016689053	0.0030689686	0.0030015453	0.0025798064	0.0005468602	0.0022895434	0.0005747983	0.0011370673	0.0024646517	0.0027051033	0.0039284748	0.00303274326666667
633	C10335	204.04226	Droserone	Quinones	+	12.1175	0.018823311	0.011540230	0.010905689	0.01375641	0.014411733	0.005741194	0.082885520	0.034346149	0.006844559	0.008605339	0.006307692	0.00725253	0.005234970	0.007057594	0.005509706	0.00593409	0.016549175	0.004125554	0.006486049	0.00905359266666667
634	C10375	349.152539	Riddelline	Alkaloids	+	13.65601667	0.004224970	0.006906075	0.002741003	0.004624016	0.008665184	0.004618748	0.022584245	0.011956059	0.004987153	0.007353862	0.002559272	0.00496676233333333	0.004058105	0.006715883	0.010597946	0.007123978	0.013607344	0.004715193	0.010203427	0.00950865466666667
635	C10808	429.324294	Sipeimine	Alkaloids	+	13.04055	0.0021392737	0.0028258927	0.0009590519	0.00197473943333333	0.0024391199	0.0008735832	0.0086269518	0.00397988496666667	0.0020870953	0.0009970047	0.0034401762	0.00217475873333333	0.0058806853	0.0053066680	0.0005714991	0.00391961746666667	0.0017744127	0.0009281195	0.0019558009	0.0015527777
636	C10849	273.085721	Brugine	Alkaloids	+	6.042083333	0.0012705172	0.0129379139	0.0225681971	0.0122588760666667	0.0036972434	0.0023463071	0.0547640012	0.0202691839	0.0055223173	0.0010501045	0.0020782576	0.0028835598	0.0001048505	0.0002516017	0.0002388983	0.000198450166666667	0.0077116151	0.0052509526	0.0118821244	0.00828156403333333
637		273.136494	Piperlonguminine	Alkaloids	+	10.57346667	0.225789220	0.168922973	0.374348679	0.256353624	0.018978379	0.230682240	0.006959052	0.0855398903333333	0.007456349	0.007777687	0.255700906	0.0903116473333333	0.024446699	0.306422722	0.004337228	0.111735549666667	0.036166309	0.359469801	0.249386595	0.215007568333333
638	C10874	414.13147	Podophyllotoxin	Lignans	+	9.6560814	0.0013375735	0.0013803036	0.0024812879	0.001733055	0.0014692036	0.0022322263	0.0192317688	0.00764439956666667	0.0002348535	0.0004811632	0.0003618172	0.000359277966666667	0.0013693836	0.0024924722	0.0008636569	0.0015751709	0.0007210051	0.0011321787	0.0005938246	0.000815669466666667
639	C03626	202.142976	NG,NG-Dimethylarginine dihydrochloride	Carboxylic acids and derivatives	+	0.7442	0.143982014	0.103064197	0.096526778	0.114524329666667	0.069675209	0.101064316	0.002840564	0.0578600296666667	0.065940474	0.126062818	0.093491053	0.0951647816666667	0.103458349	0.087953492	0.095779087	0.0957303093333333	0.113337368	0.105534330	0.110902537	0.109924745
640		321.230394	Homodihydrocapsaicin I	Miscellaneous	+	13.30908333	0.015618025	0.016022820	0.015066068	0.015568971	0.012231897	0.036859654	0.011160456	0.0200840023333333	0.010384500	0.023238463	0.008618753	0.014080572	0.016703316	0.017502128	0.008727810	0.0143110846666667	0.018160539	0.012719233	0.036243262	0.0223743446666667
641	C11692	319.101567	Tetrodotoxin	Alkaloids	+	12.97818333	0.006660268	0.004289738	0.001565753	0.00417191966666667	0.009082512	0.007992062	0.288409916	0.101828163333333	0.008236924	0.007405727	0.003445694	0.00636278166666667	0.013151144	0.006816784	0.008782696	0.00958354133333333	0.003581737	0.009495072	0.007548430	0.00687507966666667
642	C00019	398.13724	S-Adenosylmethionine	Amino acid and derivatives	+	0.655383333	0.031014777	0.044503286	0.073540369	0.049686144	0.045453254	0.067579124	0.005562511	0.0395316296666667	0.077352390	0.037501754	0.088612648	0.067822264	0.036138934	0.073958900	0.073639505	0.0612457796666667	0.076032651	0.082999282	0.082135842	0.0803892583333333
643	C05670	70.053098	Beta-Aminopropionitrile	Organonitrogen compounds	+	0.7387	1.255346e-04	8.240521e-03	1.676380e-02	0.00837661853333333	1.061791e-04	1.641441e-02	5.255171e-04	0.0056820354	1.483579e-02	1.649893e-02	1.675119e-02	0.0160286366666667	1.132038e-02	9.793795e-05	9.116123e-03	0.00684481365	1.886229e-02	1.658350e-02	2.201311e-02	0.0191529666666667
644	C16968	366.11034	Neoglycyrol	Coumarins	+	13.89648333	0.023209221	0.003967479	0.016599820	0.0145921733333333	0.018149011	0.020713106	0.008645073	0.01583573	0.026167369	0.024674201	0.021834399	0.024225323	0.024164286	0.025399965	0.019466754	0.023010335	0.023575654	0.020831320	0.017811832	0.020739602
645	C10553	400.11582	4-Demethylpodophyllotoxin	Lignans	+	6.429166667	0.0025110700	0.0023819942	0.0043101128	0.00306772566666667	0.0018090953	0.0042625006	0.0012257505	0.0024324488	0.0014849292	0.0020141649	0.0049353791	0.00281149106666667	0.0031726702	0.0037702207	0.0019207440	0.00295454496666667	0.0052684990	0.0007852288	0.0044592860	0.00350433793333333
646	C10729	400.11582	alpha-Peltatin	Lignans	+	12.58741667	0.0139554860	0.0138132356	0.0099680574	0.0125789263333333	0.0109997129	0.0113745943	0.0005309437	0.00763508363333333	0.0112419310	0.0119697743	0.0213578481	0.0148565178	0.0110625869	0.0081973356	0.0057803250	0.00834674916666667	0.0074865302	0.0079016074	0.0088414332	0.0080765236
647	C17123	428.401815	Epifriedelanol	Triterpenoids	+	12.28533333	0.424717967	0.029876103	0.193768342	0.216120804	0.112361471	0.531239135	0.006294405	0.216631670333333	0.343110247	0.163090119	0.013091254	0.173097206666667	0.014500903	0.219013451	0.226885538	0.153466630666667	0.238788354	0.242377106	0.323507495	0.268224318333333
648		236.17763	Curcumol	Sesquiterpenoids	+	11.14408333	0.011929167	0.005626373	0.006760972	0.008105504	0.005985698	0.004974443	0.004110777	0.00502363933333333	0.007025393	0.003105287	0.010519775	0.006883485	0.004302941	0.003200748	0.007652717	0.00505213533333333	0.004295440	0.005145794	0.003277865	0.00423969966666667
649	C17543	956.498085	Ginsenoside Ro	Triterpenoids	+	9.584977333	1.459348e-04	3.081245e-04	1.139732e-04	0.000189344166666667	7.997526e-04	1.465772e-04	1.750646e-03	0.000898991933333333	9.782563e-04	1.038782e-04	5.978275e-04	0.000559987333333333	1.048505e-04	9.793795e-05	4.913342e-04	0.000231374216666667	1.140308e-04	1.074990e-04	1.430053e-03	0.0005505276
650		512.350175	3-O-Acetyl-11-keto-beta-boswellic acid	Triterpenoids	+	12.30211667	0.004569659	0.003108025	0.003457691	0.00371179166666667	0.008551908	0.008767671	0.010871591	0.00939705666666667	0.004505715	0.005086872	0.004275109	0.00462256533333333	0.002897146	0.006079266	0.008909345	0.005961919	0.007517044	0.006083099	0.003892884	0.005831009
651	C06184	155.131014	Methylisopelletierine	Alkaloids	+	4.11205	0.0013864431	0.0006643240	0.0014563536	0.00116904023333333	0.0010469904	0.0014716711	0.0029703154	0.00182965896666667	0.0015407564	0.0011672340	0.0005306207	0.00107953703333333	0.0014292775	0.0004789260	0.0013178656	0.00107535636666667	0.0004248157	0.0009196724	0.0004903992	0.0006116291
652		804.37797	Rebaudioside B	Diterpenoids	+	13.94683333	1.255346e-04	8.784855e-05	8.487928e-04	0.00035405865	1.061791e-04	1.116950e-03	2.784128e-02	0.00968813636666667	1.031138e-04	1.038782e-04	1.074248e-04	0.0001048056	1.048505e-04	9.793795e-05	9.755815e-05	0.000100115533333333	1.140308e-04	1.074990e-04	7.746954e-04	0.000332075066666667
653		642.325145	Rubusoside	Diterpenoids	+	4.917633333	0.017535798	0.011103908	0.036134518	0.021591408	0.004036854	0.009406511	0.002034660	0.00515934166666667	0.013377316	0.011063971	0.013316755	0.012586014	0.003258498	0.004487696	0.012569131	0.006771775	0.012806617	0.009555335	0.014931415	0.0124311223333333
654		426.167855	Mangostanol	Xanthones	+	13.32236667	0.004844205	0.003109355	0.001142179	0.003031913	0.002833043	0.005871793	0.076776592	0.0284938093333333	0.003242993	0.001674900	0.003685359	0.00286775066666667	0.007245796	0.002513515	0.002910178	0.004223163	0.002022520	0.002297839	0.001682148	0.00200083566666667
655		428.183505	1-Isomangostin hydrate	Xanthones	+	13.4987	0.0027119625	0.0016183298	0.0022904311	0.0022069078	0.0021686864	0.0011723355	0.0030406523	0.00212722473333333	0.0016183530	0.0014538917	0.0006463000	0.0012395149	0.0005755291	0.0020906862	0.0013938840	0.00135336643333333	0.0012985293	0.0016330314	0.0010389754	0.00132351203333333
656		428.183505	Garcinone D	Xanthones	+	13.56083333	0.008460825	0.004391272	0.014216720	0.009022939	0.012653694	0.008403885	0.001518106	0.00752522833333333	0.012719235	0.016491804	0.004637304	0.011282781	0.002754063	0.005532269	0.005249237	0.00451185633333333	0.003969646	0.005696527	0.006155147	0.00527377333333333
657		109.052764	3-Hydroxy-2-methylpyridine	Alkaloids	+	1.43665	0.003968803	0.002873947	0.004375159	0.003739303	0.003242111	0.002593043	0.003263710	0.00303295466666667	0.002964582	0.003372303	0.003383222	0.00324003566666667	0.004179744	0.003374688	0.003141741	0.003565391	0.002110712	0.002431399	0.002260359	0.00226749
658		484.08531	Hamamelitannin	Phenols	+	12.28533333	0.025015860	0.013197600	0.006704616	0.014972692	0.025083045	0.031629565	0.039320383	0.0320109976666667	0.010290193	0.003239011	0.055384160	0.0229711213333333	0.011043323	0.014830116	0.004682246	0.0101852283333333	0.004880832	0.015011032	0.038661843	0.0195179023333333
659		510.188985	Physalin C	Steroids	+	3.121866667	0.0019173263	0.0026817876	0.0020743509	0.00222448826666667	0.0011153957	0.0033022632	0.0054482013	0.00328862006666667	0.0014637334	0.0009206684	0.0035917591	0.00199205363333333	0.0012766639	0.0054541180	0.0018003407	0.00284370753333333	0.0019339524	0.0021622432	0.0013056896	0.0018006284
660		528.27232	Ganoderenic acid E	Triterpenoids	+	12.78881667	0.095723655	0.108751232	0.118714167	0.107729684666667	0.084426130	0.066163212	0.002751474	0.0511136053333333	0.091156548	0.023220886	0.082467979	0.0656151376666667	0.086717716	0.167529468	0.022070221	0.0921058016666667	0.018612916	0.098222837	0.154683933	0.090506562
661	C10414	268.07356	Dalbergin	Coumarins	+	9.861833333	0.001614065	0.002374571	0.001031118	0.00167325133333333	0.004075760	0.001609600	0.001932930	0.00253943	0.001651097	0.001026285	0.001619253	0.00143221166666667	0.000766747	0.001399732	0.001936137	0.00136753866666667	0.001323621	0.002010654	0.002016491	0.00178358866666667
662	C11621	268.07356	Tectochrysin	Flavonoids	+	9.87735	0.0019809096	0.0024671571	0.0010467503	0.00183160566666667	0.0013925165	0.0016904222	0.0665656317	0.0232161901333333	0.0012031994	0.0010369388	0.0011680310	0.0011360564	0.0022370769	0.0019161724	0.0019647608	0.0020393367	0.0021675539	0.0012597621	0.0006656454	0.00136432046666667
663	C09984	268.170139	N-(p-Hydroxyphenethyl)actinidine	Phenols	+	9.868583333	0.001321586	0.002325531	0.002012849	0.00188665533333333	0.003789346	0.002535814	0.013814923	0.006713361	0.001881889	0.002821851	0.003532130	0.00274529	0.002810687	0.001596997	0.001294414	0.00190069933333333	0.001553505	0.002479655	0.001983993	0.00200571766666667
664		294.25588	Methyl linoleate	Miscellaneous	+	12.00001667	0.01037030	0.01912116	0.01856680	0.01601942	0.04307396	0.03411132	0.01051008	0.0292317866666667	0.04653745	0.02154885	0.03379569	0.0339606633333333	0.03600367	0.03169782	0.03570835	0.0344699466666667	0.05055593	0.06632665	0.07993074	0.06560444
665		438.34978	Ganoderol A	Triterpenoids	+	11.31191667	0.0077047137	0.0049730811	0.0008293717	0.00450238883333333	0.0021160419	0.0100443622	0.2084719395	0.0735441145333333	0.0069695656	0.0165266209	0.0065716621	0.0100226162	0.0027404742	0.0120856705	0.0038167653	0.00621430333333333	0.0071346279	0.0016490441	0.0075749644	0.0054528788
666	C10740	259.084459	Skimmianin	Alkaloids	+	13.6783	0.0035215643	0.0019947536	0.0036789100	0.00306507596666667	0.0027733534	0.0027193568	0.0072981869	0.00426363236666667	0.0026076714	0.0022224636	0.0019555853	0.00226190676666667	0.0029888527	0.0012613867	0.0008826156	0.00171095166666667	0.0013289889	0.0012822555	0.0016352905	0.00141551163333333
667		436.33413	Ganoderal A	Triterpenoids	+	8.0896	0.0009207435	0.0001446896	0.0025517308	0.0012057213	0.0020370158	0.0017878981	0.0039916793	0.00260553106666667	0.0006723775	0.0005902460	0.0006911169	0.0006512468	0.0009924480	0.0011192960	0.0015748816	0.0012288752	0.0009325073	0.0027383705	0.0009500227	0.00154030016666667
668		502.1839	Limonexic acid	Triterpenoids	+	12.55385	0.0729591598	0.0150113285	0.0421934139	0.0433879674	0.0369127472	0.1074542852	0.0009818808	0.0484496377333333	0.0648448741	0.0747874556	0.0684238432	0.0693520576333333	0.0209816139	0.0210899231	0.0064892489	0.0161869286333333	0.0654565728	0.0610777689	0.0249440849	0.0504928088666667
669		592.13695	Mulberrofuran Q	Phenols	+	13.27551667	0.003873706	0.002668566	0.004475973	0.00367274833333333	0.013862088	0.013740202	0.003014303	0.010205531	0.001282936	0.002880314	0.002113079	0.00209210966666667	0.005409974	0.011360485	0.004498131	0.00708953	0.004242513	0.004394598	0.005448491	0.00469520066666667
670		184.14633	Undecanolactone	Miscellaneous	+	0.570866667	0.012095706	0.012798146	0.010195266	0.0116963726666667	0.010452257	0.010582599	0.004759615	0.008598157	0.012532943	0.010627171	0.021674385	0.014944833	0.014740355	0.009374232	0.016977962	0.0136975163333333	0.019622740	0.016718263	0.014741856	0.0170276196666667
671	C00314	169.073894	Pyridoxine	Vitamins	+	1.55165	0.241075894	0.286530525	0.331525047	0.286377155333333	0.210685600	0.205271014	0.002508329	0.139488314333333	0.246341951	0.397251696	0.297226036	0.313606561	0.201647743	0.213878922	0.192744218	0.202756961	0.190154355	0.290793973	0.292762114	0.257903480666667
672	C00547	169.073894	Norepinephrine	Alkaloids	+	1.846366667	0.004893752	0.005083865	0.006495120	0.00549091233333333	0.008892331	0.005092439	0.009837590	0.00794078666666667	0.003716705	0.006777361	0.003640891	0.00471165233333333	0.005553758	0.005038224	0.002503397	0.00436512633333333	0.006206298	0.003544949	0.002401548	0.00405093166666667
673	C00588	169.050396	O-Phosphocholine	Cholines	+	14.2657	0.0042037056	0.0016699839	0.0029322793	0.00293532293333333	0.0054349393	0.0019965230	0.0048667150	0.00409939243333333	0.0006718927	0.0019329657	0.0029013834	0.00183541393333333	0.0044968445	0.0049429874	0.0012928250	0.0035775523	0.0005624385	0.0015367680	0.0020668290	0.0013886785
674		646.3717	Glycyrrhetic acid 3-O-mono-beta-D-glucuronide	Triterpenoids	+	14.02723333	0.0001255346	0.0028953243	0.0001139732	0.00104494403333333	0.0001061791	0.0021900790	0.0379311550	0.0134091377	0.0042990783	0.0014377439	0.0015720762	0.00243629946666667	0.0001048505	0.0011311107	0.0016649332	0.0009669648	0.0001140308	0.0011462371	0.0000960191	0.000452095666666667
675		468.17842	Jangomolide	Triterpenoids	+	13.78826667	0.005670189	0.002479057	0.002184171	0.00344447233333333	0.003346107	0.002554159	3.797718757	1.26787300766667	0.004313839	0.003208838	0.004595610	0.004039429	0.001390490	0.003499990	0.003735881	0.00287545366666667	0.004010949	0.003367123	0.002207901	0.00319532433333333
676		566.16356	Cassiaside B	Phenols	+	13.12446667	0.003048766	0.004515246	0.004079962	0.00388132466666667	0.002462628	0.007927229	0.031894496	0.0140947843333333	0.003244600	0.006211023	0.002680827	0.00404548333333333	0.003816562	0.002855013	0.003679368	0.00345031433333333	0.002374451	0.003937955	0.003488071	0.00326682566666667
677		348.30283	5-Heptadecylresorcinol	Phenols	+	7.435066667	0.0008980450	0.0009289204	0.0013148898	0.00104728506666667	0.0023111666	0.0027787609	0.0058683284	0.00365275196666667	0.0021686054	0.0004141163	0.0032432734	0.00194199836666667	0.0040513434	0.0016928763	0.0033602297	0.00303481646666667	0.0017835136	0.0037959194	0.0030062407	0.00286189123333333
678		484.30362	Goshonoside F1	Diterpenoids	+	12.30211667	5.435511e-03	7.728602e-04	6.369909e-03	0.00419276006666667	8.473933e-03	1.171324e-02	1.275513e-02	0.0109807676666667	4.888270e-03	4.636711e-03	2.387363e-03	0.00397078133333333	1.048505e-04	9.793795e-05	3.397970e-02	0.0113941628166667	1.045855e-03	1.106249e-02	4.175770e-03	0.00542803833333333
679	C00002	506.995751	Adenosine triphosphate	Purine nucleotides	+	12.08793333	0.0062315308	0.0031612849	0.0081296175	0.00584081106666667	0.0082834839	0.0001465772	0.0038435966	0.00409121923333333	0.0071302502	0.0021071262	0.0046203001	0.0046192255	0.0039164003	0.0024243025	0.0008877697	0.00240949083333333	0.0028422592	0.0038014260	0.0051278370	0.00392384073333333
680	C02571	203.115759	L-Acetylcarnitine	Fatty Acyls	+	0.6922	0.04340221	0.02432489	0.03090269	0.0328765966666667	0.03586606	0.04075557	0.00494637	0.0271893333333333	0.03480073	0.02582565	0.02974037	0.03012225	0.03288543	0.01892177	0.02720229	0.0263364966666667	0.03113534	0.03632482	0.02709486	0.03151834
681	C19632	342.116215	Kojibiose	Fatty Acyls	+	0.721916667	7.99330155	1.59947228	7.89419422	5.82898935	1.56750982	6.87381663	0.02554408	2.82229017666667	1.80577265	2.78620738	3.66922748	2.75373583666667	4.68382099	1.17897576	1.42175480	2.42818385	2.35468441	1.47359646	1.39624467	1.74150851333333
682	C02477	430.38108	alpha-Tocopherol	Phenols	+	13.36581667	0.029385489	0.014494474	0.028265452	0.0240484716666667	0.042267053	0.017553288	0.012092556	0.0239709656666667	0.020916066	0.014138587	0.011398138	0.0154842636666667	0.006676113	0.046089142	0.013594150	0.0221198016666667	0.016382993	0.034481501	0.013207248	0.0213572473333333
683	C10833	198.052825	Syringic acid	Phenols	+	3.5697	0.002721735	0.007479981	0.004281990	0.004827902	0.007908827	0.003047396	0.029151268	0.0133691636666667	0.009549893	0.008204435	0.008766264	0.00884019733333333	0.005401562	0.005573460	0.005385356	0.00545345933333333	0.008292611	0.006903503	0.006486532	0.00722754866666667
684	C12298	198.16198	Citronellyl acetate	Monoterpenoids	+	10.48185	0.008643511	0.006397668	0.008873689	0.00797162266666667	0.011259172	0.014811385	0.005489278	0.010519945	0.005506729	0.012395976	0.008858628	0.00892044433333333	0.010494330	0.007342858	0.007176588	0.00833792533333333	0.016729115	0.013239241	0.006018563	0.0119956396666667
685	C09870	198.16198	(1R)-(-)-Menthyl acetate	Monoterpenoids	+	10.48955	0.002632742	0.001412283	0.001079452	0.001708159	0.005560946	0.001470170	0.012483228	0.00650478133333333	0.000996753	0.001723162	0.003144483	0.00195479933333333	0.001048285	0.001255322	0.003356105	0.00188657066666667	0.002181425	0.001237071	0.001262355	0.00156028366666667
686		198.052825	Ethyl gallate	Phenols	+	8.862616667	0.004908618	0.001473994	0.001337449	0.00257335366666667	0.005600372	0.004040098	0.007037327	0.00555926566666667	0.003540835	0.005166078	0.004485181	0.00439736466666667	0.005419694	0.003242733	0.002164762	0.003609063	0.005184097	0.002932512	0.006199750	0.00477211966666667
687	C18165	298.12051	Enterolactone	Lignans	+	12.06515	0.023829842	0.011453616	0.010443856	0.015242438	0.016104517	0.038557354	0.048594512	0.0344187943333333	0.018971245	0.012200437	0.007611597	0.0129277596666667	0.010917115	0.008303051	0.013208219	0.0108094616666667	0.009302263	0.012632661	0.013967129	0.011967351
688		284.214015	6,7-Dehydroferruginol	Diterpenoids	+	9.06125	0.008308985	0.009511852	0.007160718	0.008327185	0.013489111	0.010156240	0.002660857	0.008768736	0.004337268	0.006949190	0.006929637	0.00607203166666667	0.007793387	0.005538829	0.006309263	0.00654715966666667	0.007589409	0.009232317	0.006690415	0.00783738033333333
689	C01762	284.075686	Xanthosine	Nucleotide and its derivates	+	2.610383333	0.02165761	0.01953322	0.03154214	0.0242443233333333	0.02811553	0.03056079	0.01411002	0.0242621133333333	0.05202218	0.03730128	0.04162516	0.04364954	0.02397641	0.02419574	0.04540421	0.03119212	0.02961267	0.06810460	0.05240247	0.0500399133333333
690	C01562	284.068475	Calycosin	Flavonoids	+	9.096583333	0.0093250178	0.0039722019	0.0023741984	0.00522380603333333	0.0052304968	0.0058426991	0.0046947260	0.00525597396666667	0.0015290521	0.0026232057	0.0009764028	0.00170955353333333	0.0048482329	0.0028348908	0.0039950131	0.00389271226666667	0.0018510347	0.0043272941	0.0062520507	0.00414345983333333
691	C17811	300.06339	Questinol	Anthraquinones	+	7.686816667	0.011874900	0.007212272	0.011081980	0.010056384	0.009458269	0.016650414	0.077349363	0.0344860153333333	0.013681678	0.005602576	0.004594719	0.00795965766666667	0.010265419	0.008399270	0.007744286	0.00880299166666667	0.010084002	0.009066973	0.005070198	0.00807372433333333
692	C02059	450.34978	Vitamin K1	Quinones	+	13.43663333	0.007367423	0.009363948	0.005341420	0.007357597	0.007628253	0.006216674	0.876218662	0.296687863	0.006206162	0.004415655	0.004935786	0.00518586766666667	0.015423994	0.013236183	0.009362778	0.0126743183333333	0.010175678	0.019030109	0.003342104	0.010849297
693	C00378	264.104482	Thiamine	Vitamins	+	0.700883333	0.04495629	0.04148348	0.07144174	0.05262717	0.06022421	0.03250624	0.87621866	0.322983036666667	0.05692615	0.04571213	0.05135490	0.05133106	0.04164428	0.04760514	0.06711458	0.0521213333333333	0.04910643	0.05950707	0.05692301	0.0551788366666667
694	C04148	264.111008	Phenylacetyl-L-glutamine	Amino acid and derivatives	+	4.711983333	0.003079542	0.002549922	0.001301034	0.002310166	0.001857198	0.003768435	1.776510234	0.594045289	0.002890442	0.001554196	0.002807574	0.002417404	0.002351085	0.003362226	0.002615315	0.00277620866666667	0.005239612	0.004446733	0.004770243	0.00481886266666667
695	C10497	264.147393	N-Feruloyl putrescine	Phenolamides	+	4.331733333	0.009858822	0.010796410	0.009051414	0.00990221533333333	0.016128679	0.011313496	0.178779850	0.068740675	0.011963110	0.018087755	0.014315384	0.0147887496666667	0.024975695	0.020159102	0.021749469	0.0222947553333333	0.020973929	0.019868284	0.021511115	0.0207844426666667
696		264.151415	1,7-Diphenyl-4-hepten-3-one	Phenols	+	5.899816667	0.0025450522	0.0036517796	0.0018270966	0.0026746428	0.0026711403	0.0074849624	0.0575649050	0.0225736692333333	0.0013262323	0.0032538507	0.0026985382	0.00242620706666667	0.0059685464	0.0034419167	0.0031007595	0.00417040753333333	0.0008929137	0.0045472267	0.0012253211	0.0022218205
697		264.11503	Cinnamyl cinnamate	Phenylpropanoids	+	4.2631	0.05724665	0.03266338	0.07701386	0.0556412966666667	0.08530728	0.06630987	0.06689782	0.0728383233333333	0.05565226	0.10404729	0.10161797	0.08710584	0.15790360	0.10703163	0.12281268	0.129249303333333	0.12914644	0.12094618	0.10119578	0.117096133333333
698	C01933	131.094629	L-Norleucine	Amino acid and derivatives	+	1.8128	1.43030328	1.77757658	1.42340939	1.54376308333333	0.80602362	0.97251135	0.00371927	0.594084746666667	0.53389348	1.19965834	1.18458737	0.972713063333333	0.73688834	0.54365589	0.77354845	0.68469756	0.81722035	0.60284704	0.76398802	0.72801847
699	C16434	131.094629	Isoleucine	Amino acid and derivatives	+	1.796016667	1.430303278	0.204706896	1.423409393	1.019473189	0.806023617	0.972511352	0.004358409	0.594297792666667	0.533893480	1.199658339	1.184587370	0.972713063	0.736888340	0.543655887	0.910860813	0.730468346666667	0.817220345	0.901380162	0.763988019	0.827529508666667
700	C02378	131.094629	6-Aminocaproic acid	Fatty Acyls	+	1.8374	3.850410490	3.670235747	3.947729438	3.82279189166667	1.742042207	1.822856475	0.008297868	1.19106551666667	1.545423618	2.647066227	2.214001627	2.13549715733333	1.723603432	1.488285808	1.812929843	1.67493969433333	2.284826236	1.592941279	2.232149653	2.036639056
701	C08313	131.073499	3-Methylindole	Alkaloids	+	3.809966667	0.2930759	0.3548960	0.3803327	0.3427682	0.1725409	0.1872681	0.1460864	0.1686318	0.2067664	0.3806214	0.3004990	0.295962266666667	0.1382627	0.2045570	0.1698595	0.170893066666667	0.1957431	0.2209346	0.2596716	0.225449766666667
702	C00430	131.058244	5-Aminolevulinate	Organic acids	+	1.5553	0.457382069	0.446117409	0.023301884	0.308933787333333	0.097593849	0.002266042	0.001570399	0.0338100966666667	0.079787447	0.137552637	0.121209783	0.112849955666667	0.075192070	0.095486864	0.094960629	0.088546521	0.101692272	0.098993476	0.128577402	0.109754383333333
703	C14152	416.36543	Beta-Tocopherol	Phenols	+	12.0702	0.114720489	0.026607752	0.150121413	0.0971498846666667	0.032326653	0.114575781	0.013625298	0.053509244	0.043249497	0.074501461	0.073899278	0.063883412	0.061278116	0.008175277	0.064958771	0.0448040546666667	0.116808493	0.034830851	0.020007826	0.0572157233333333
704	C03963	416.329045	Sarsasapogenin	Steroids	+	12.08393333	7.332748e-03	8.784855e-05	1.404524e-02	0.00715527885	6.305419e-03	1.465772e-04	6.898707e-04	0.0023806223	5.601442e-03	6.140684e-03	2.448275e-03	0.00473013366666667	2.381142e-03	7.484513e-03	4.484809e-03	0.004783488	1.140308e-04	5.762924e-03	2.643552e-03	0.00284016893333333
705		416.329045	Octadecyl p-coumarate	Phenylpropanoids	+	12.06715	0.003389317	0.003382949	0.006764445	0.004512237	0.003348023	0.005750186	0.002800307	0.003966172	0.005868207	0.014107590	0.010992265	0.0103226873333333	0.010595031	0.002851230	0.004197340	0.00588120033333333	0.007382230	0.002902779	0.001761988	0.00401566566666667
706	C00016	785.15714	Flavin adenine dinucleotide (FAD)	Nucleotide and its derivates	+	4.0818	0.0179139574	0.0001077295	0.0318751618	0.0166322829	0.0093668200	0.0068164367	0.0008246911	0.00566931593333333	0.0333226105	0.0292869808	0.0439795576	0.0355297163	0.0133684129	0.0193509083	0.0397584349	0.0241592520333333	0.0203497445	0.0449030554	0.0409240393	0.0353922797333333
707	C00255	376.138286	Riboflavine	Vitamins	+	5.0561	0.041859166	0.102844648	0.103811558	0.0828384573333333	0.156703547	0.131328084	0.001070173	0.096367268	0.255712127	0.136424113	0.198024971	0.196720403666667	0.183724942	0.190619194	0.207681884	0.194008673333333	0.238762846	0.269855288	0.264294119	0.257637417666667
708	C08747	376.152205	Ailanthone	Diterpenoids	+	3.686983333	0.0012286554	0.0010330014	0.0004855452	0.000915734	0.0014712654	0.0017061567	0.0009481332	0.0013751851	0.0012781192	0.0006664672	0.0006798442	0.0008748102	0.0015791635	0.0009578654	0.0006523617	0.0010631302	0.0007356477	0.0029541133	0.0011632116	0.00161765753333333
709	C09202	376.152205	Tripdiolide	Diterpenoids	+	5.135816667	0.005734555	0.005029587	0.017060579	0.009274907	0.016461337	0.009700748	0.002281807	0.00948129733333333	0.022746318	0.018251856	0.014590882	0.0185296853333333	0.010430938	0.010010039	0.023036489	0.0144924886666667	0.002638684	0.036632064	0.025988685	0.0217531443333333
710	C00018	247.024576	Pyridoxal 5-phosphate	Pyridines and derivatives	+	1.80455	0.0007500743	0.0003113168	0.0006773184	0.000579569833333333	0.0009346981	0.0003514135	0.7396579754	0.246981362333333	0.0009664164	0.0011693032	0.0015062766	0.00121399873333333	0.0006771718	0.0009459117	0.0009729339	0.000865339133333333	0.0021494574	0.0010551598	0.0016127830	0.00160580006666667
711	C02168	241.110279	5,7-Dihydroxyisoflavone	Flavonoids	+	14.23916667	0.0004085667	0.0005158361	0.0014374206	0.000787274466666667	0.0023018979	0.0034863986	0.6781991905	0.227995829	0.0022234881	0.0018231167	0.0004995638	0.00151538953333333	0.0016913645	0.0021971116	0.0004442494	0.00144424183333333	0.0021385070	0.0010191695	0.0016398963	0.00159919093333333
712	C03592	241.106257	5-Methyldeoxycytidine	Pyrimidine nucleosides	+	0.5373	0.0042856170	0.0024232510	0.0026355207	0.00311479623333333	0.0001488533	0.0017570922	0.0216979050	0.00786795016666667	0.0026942855	0.0011521139	0.0039166099	0.00258766976666667	0.0015048900	0.0015598917	0.0022549438	0.00177324183333333	0.0021252847	0.0011912262	0.0037531162	0.00235654236666667
713	C10772	248.188863	Lupanine	Alkaloids	+	2.958883333	0.0001255346	0.0004508463	0.0024202643	0.000998881733333333	0.0017386769	0.0001465772	0.0013709114	0.0010853885	0.0014582651	0.0007124718	0.0003686849	0.000846473933333333	0.0009097817	0.0015614370	0.0001687264	0.0008799817	0.0006208637	0.0007550635	0.0003420228	0.00057265
714	C09440	248.141245	Eupatolide	Sesquiterpenoids	+	7.175316667	0.0019524466	0.0011756714	0.0004160526	0.0011813902	0.0001511144	0.0020477354	0.0020910038	0.0014299512	0.0016974937	0.0014554251	0.0008423061	0.00133174163333333	0.0006375042	0.0005084791	0.0004318212	0.000525934833333333	0.0003322052	0.0003150736	0.0011282272	0.000591835333333333
715		248.141245	Pterosin D	Sesquiterpenoids	+	3.2902	0.0019618178	0.0007266185	0.0010541102	0.0012475155	0.0016317890	0.0031775513	0.0530739773	0.0192944392	0.0012404695	0.0013142397	0.0017910645	0.00144859123333333	0.0016939201	0.0005247703	0.0011642562	0.00112764886666667	0.0012700457	0.0031148296	0.0006618767	0.00168225066666667
716	C00253	123.032029	Nicotinic acid	Nicotinic acid derivatives	+	0.73194025	0.71417254	0.60996156	0.63673074	0.653621613333333	0.72297837	0.76216913	0.01465561	0.49993437	0.96594717	0.87923916	0.85075318	0.898646503333333	0.66065202	1.16260010	0.83910505	0.88745239	0.99754592	1.02022526	1.04641289	1.02139469
717	C10164	123.032029	2-Picolinic acid	Organic acids	+	1.3261	1.107276661	0.792528083	1.218342429	1.039382391	0.760222288	0.564496831	0.007517499	0.444078872666667	0.834970061	1.395429763	1.038427173	1.089608999	1.054456040	0.855582526	0.564702020	0.824913528666667	0.525407071	0.702841015	1.459773506	0.896007197333333
718	C07446	123.032029	Isonicotinic acid	Pyridines and derivatives	+	2.2995	0.054894169	0.017591188	0.019800548	0.0307619683333333	0.024492522	0.017824920	0.002920365	0.015079269	0.011058529	0.063876912	0.018308260	0.0310812336666667	0.028534588	0.018793028	0.016336761	0.021221459	0.014122996	0.056029005	0.014014877	0.028055626
719		123.068414	4-Hydroxybenzylamine	Alkaloids	+	2.2995	0.0015021009	0.0002462130	0.0005515674	0.0007666271	0.0010433375	0.0018221642	0.0043877534	0.0024177517	0.0006412997	0.0019637660	0.0029246565	0.00184324073333333	0.0016524502	0.0008253845	0.0010510025	0.00117627906666667	0.0007994089	0.0009102894	0.0021115295	0.0012737426
720	C05631	288.06339	Eriodictyol	Flavonoids	+	8.048944833	0.0024800581	0.0018240081	0.0035611093	0.00262172516666667	0.0029676514	0.0008793621	0.0019288828	0.00192529876666667	0.0030637132	0.0006584088	0.0006721982	0.0014647734	0.0014644363	0.0007739193	0.0010665651	0.00110164023333333	0.0012015117	0.0007532001	0.0000960191	0.000683576966666667
721	C00974	288.06339	Aromadendrin	Flavonoids	+	11.21151667	0.008222022	0.004580997	0.009511380	0.007438133	0.084596741	0.009520778	0.012486718	0.0355347456666667	0.018447381	0.007277520	0.100150346	0.0419584156666667	0.072785185	0.010778107	0.011173853	0.0315790483333333	0.017080294	0.010939621	0.005685043	0.011234986
722	C17412	288.099775	Shikonin	Quinones	+	12.04002763	1.436681e-02	4.335525e-03	8.131123e-03	0.008944486	1.380246e-02	1.582315e-02	1.019982e+00	0.349869203333333	7.574300e-03	7.283148e-03	6.442048e-03	0.007099832	1.048505e-04	3.998526e-03	9.755815e-05	0.00140031155	8.745911e-03	6.208607e-03	8.210978e-03	0.007721832
724	C10415	288.06339	Dalbergioidin	Flavonoids	+	5.99175	0.004345595	0.007338502	0.006632158	0.00610541833333333	0.007949481	0.006915931	0.014901578	0.00992233	0.008940126	0.004458407	0.008553698	0.00731741033333333	0.005878880	0.003366539	0.003922888	0.00438943566666667	0.001561300	0.007791179	0.009698605	0.00635036133333333
725	C08724	288.06339	Okanin	Chalcones	+	5.99175	0.0012850790	0.0015827710	0.0008950333	0.00125429443333333	0.0026414158	0.0033034156	0.0186549566	0.00819992933333333	0.0028103096	0.0013061119	0.0010510386	0.0017224867	0.0020705721	0.0011614859	0.0007577757	0.00132994456666667	0.0011385873	0.0034300317	0.0028998665	0.00248949516666667
726	C09277	288.06339	Micromelin	Coumarins	+	5.1253	0.0040567152	0.0058388382	0.0038235046	0.00457301933333333	0.0018237765	0.0079241979	0.0223368986	0.0106949576666667	0.0044875844	0.0046218822	0.0029982085	0.0040358917	0.0029668485	0.0047800914	0.0023063124	0.0033510841	0.0001140308	0.0024681764	0.0003194955	0.000967234233333333
727	C04056	280.24023	Bovinic acid	Fatty Acyls	+	6.856383333	0.0044751800	0.0011481785	0.0007313430	0.00211823383333333	0.0018635805	0.0044552612	0.0619773234	0.0227653883666667	0.0015873582	0.0035612006	0.0015986462	0.00224906833333333	0.0010994292	0.0024519599	0.0008319889	0.001461126	0.0035628609	0.0028103444	0.0013463714	0.00257319223333333
728	C01709	302.07904	Hesperetin	Flavonoids	+	9.359787333	0.003502209	0.004155393	0.007654441	0.00510401433333333	0.002609020	0.000988631	0.008871381	0.004156344	0.002696394	0.001635110	0.001261495	0.001864333	0.001110816	0.002139572	0.002062946	0.00177111133333333	0.002634382	0.002565985	0.001277599	0.002159322
729	C09756	302.07904	Homoeriodictyol	Flavonoids	+	6.830883333	0.028834408	0.039706288	0.018550444	0.02903038	0.015146568	0.008806185	0.001262606	0.00840511966666667	0.012447001	0.012631847	0.019015779	0.014698209	0.010379313	0.010605643	0.009453053	0.010146003	0.009310575	0.016036235	0.014804328	0.0133837126666667
730	C11874	302.22458	Kaurenoic acid	Diterpenoids	+	5.902316667	2.8098474	3.6992955	3.2514568	3.25353323333333	0.8803068	1.2120900	0.1888271	0.760407966666667	1.3301551	1.6051168	2.1541208	1.69646423333333	0.8993411	0.7425909	1.4182296	1.02005386666667	1.1538533	1.7363117	1.0165069	1.30222396666667
731	C06428	302.22458	Eicosapentaenoic acid	Fatty Acyls	+	6.877733333	0.0049777702	0.0042756958	0.0014380513	0.0035638391	0.0015507874	0.0012045043	0.0013124904	0.00135592736666667	0.0026703401	0.0018223638	0.0024614689	0.0023180576	0.0003238291	0.0036142635	0.0032720158	0.00240336946666667	0.0030821246	0.0008897574	0.0013550094	0.00177563046666667
732	C16925	316.09469	Byakangelicol	Coumarins	+	12.06715	0.006738598	0.010597390	0.019564794	0.0123002606666667	0.017803395	0.010885335	0.001370258	0.0100196626666667	0.002786497	0.005782191	0.005468312	0.004679	0.014550891	0.012841138	0.006712547	0.011368192	0.006157577	0.012283262	0.006243325	0.00822805466666667
733	C10204	316.09469	Cajanol	Isoflavonoids	+	12.05036667	0.027403181	0.015228980	0.018825697	0.0204859526666667	0.020485303	0.016115238	0.001610119	0.0127368866666667	0.016714031	0.021833975	0.021555037	0.0200343476666667	0.031636190	0.024843442	0.016131318	0.02420365	0.021685732	0.057656455	0.013393906	0.030912031
734	C10119	316.058305	Pedalitin	Flavonoids	+	12.08393333	0.008643359	0.021258018	0.024113747	0.0180050413333333	0.024208653	0.019737456	0.008035583	0.0173272306666667	0.038885615	0.027470020	0.017780355	0.02804533	0.016268760	0.026304412	0.009061732	0.0172116346666667	0.014889904	0.017240426	0.019539261	0.017223197
735	C00864	219.110674	D-Pantothenic acid	Vitamins	+	2.86179717	0.0097709223	0.0300016439	0.0311156591	0.0236294084333333	0.1059166786	0.0012771794	7.7711928123	2.6261288901	0.0802927696	0.0040539127	0.0090262140	0.0311242987666667	0.0038874644	0.0038247990	0.0729678074	0.0268933569333333	0.0006545784	0.0028659451	0.1075985658	0.0370396964333333
736	C04548	167.094629	Synephrine	Alkaloids	+	2.627833333	0.009914317	0.006339104	0.008043285	0.008098902	0.006525602	0.012103492	0.008719931	0.00911634166666667	0.002885718	0.006171798	0.006855904	0.00530447333333333	0.004603353	0.005602431	0.004177550	0.00479444466666667	0.004967469	0.005253643	0.005125618	0.00511557666666667
737	C07262	418.271925	Simvastatin	Diterpenoids	+	8.074633333	0.0006034103	0.0069509884	0.0001810490	0.00257848256666667	0.0001699685	0.0027700814	0.0100520418	0.00433069723333333	0.0001669312	0.0011630306	0.0001696466	0.000499869466666667	0.0079514769	0.0001596076	0.0017050762	0.00327205356666667	0.0007413241	0.0010372794	0.0001566216	0.000645075033333333
738	C00099	89.047679	beta-Alanine	Alkaloids	+	0.64	0.16569772	0.16282093	0.17543892	0.167985856666667	0.17637173	0.20589004	0.01923303	0.1338316	0.14866062	0.20574879	0.17157301	0.175327473333333	0.22645424	0.19260345	0.20545795	0.20817188	0.19933601	0.18588520	0.18781859	0.191013266666667
739	C18038	332.235145	7alpha-Hydroxypregnenolone	Prenol lipids	+	7.489933333	0.0013332632	0.0027633589	0.0004426632	0.0015130951	0.0018586470	0.0005576236	0.0110500644	0.00448877833333333	0.0010481572	0.0008913062	0.0007762485	0.0009052373	0.0012192102	0.0003866756	0.0005141359	0.0007066739	0.0005901232	0.0008659719	0.0004924070	0.0006495007
740	C06196	332.052188	2-Deoxyinosine-5-monophosphate	Nucleotide and its derivates	+	1.918016667	0.0025446433	0.0082663522	0.0078564128	0.00622246943333333	0.0013838760	0.0013505045	0.0051794890	0.0026379565	0.0014786131	0.0033610300	0.0007148506	0.0018514979	0.0030500874	0.0003734534	0.0090573501	0.00416029696666667	0.0026712879	0.0075777396	0.0016785594	0.0039758623
741		332.183505	Betulalbuside A	Monoterpenoids	+	4.195966667	0.003669800	0.003077024	0.001467700	0.00273817466666667	0.001819629	0.001319776	0.053873692	0.0190043656666667	0.003180832	0.003753777	0.003753108	0.00356257233333333	0.003525028	0.003663573	0.001461525	0.00288337533333333	0.001183366	0.002993473	0.001480193	0.00188567733333333
742		332.07435	beta-Glucogallin	Phenols	+	2.416983333	0.009561851	0.003254206	0.006140671	0.00631890933333333	0.008162491	0.007854800	0.004527834	0.006848375	0.005965785	0.008322244	0.006240632	0.006842887	0.005904075	0.001588882	0.007580226	0.00502439433333333	0.005223022	0.006018989	0.005937186	0.005726399
743	C00072	176.03209	Ascorbic acid	Vitamins	+	1.1282	9.935590	11.677685	9.871353	10.494876	7.911882	7.571568	40.076895	18.520115	6.528935	6.640411	8.540248	7.23653133333333	6.648301	7.875504	8.152645	7.55881666666667	8.512004	8.661228	7.963247	8.37882633333333
744	C09268	176.047345	Herniarin	Coumarins	+	7.690516667	0.004732746	0.004287351	0.003216567	0.004078888	0.006746755	0.011437779	0.007837479	0.00867400433333333	0.007748396	0.004068559	0.004878635	0.00556519666666667	0.005382681	0.008069572	0.006376272	0.00660950833333333	0.007539030	0.004472145	0.004717754	0.00557630966666667
745	C04411	176.068475	3-Isopropylmalate	Fatty Acyls	+	10.79165	0.007195358	0.006845106	0.013189469	0.00907664433333333	0.007867564	0.013060657	0.172062911	0.0643303773333333	0.013871063	0.007708594	0.006057993	0.00921255	0.005562312	0.008904562	0.010965655	0.00847750966666667	0.009305911	0.003857538	0.011222991	0.00812881333333333
746	C06359	176.08373	Ethyl cinnamate	Phenylpropanoids	+	4.8505	0.019651286	0.010517074	0.010186364	0.0134515746666667	0.011710499	0.029604289	2.985908730	1.009074506	0.006390801	0.006774200	0.011243849	0.00813628333333333	0.010525626	0.005495910	0.007492340	0.00783795866666667	0.019033338	0.007216936	0.012300343	0.0128502056666667
747	C03081	176.047345	4-Methylumbelliferone	Coumarins	+	7.25830811	0.017474380	0.018000293	0.007313211	0.014262628	0.010489739	0.011815891	0.007887111	0.010064247	0.007330918	0.010636983	0.016863161	0.011610354	0.009121304	0.008876646	0.007894207	0.008630719	0.008800035	0.008037586	0.010600503	0.00914604133333333
748	C12299	176.08373	Cinnamyl acetat	Phenols	+	10.55668333	0.001869201	0.003028131	0.003286660	0.00272799733333333	0.003468663	0.007537632	0.005053595	0.00535329666666667	0.005816334	0.003366215	0.004540264	0.004574271	0.004975498	0.003842796	0.002710609	0.00384296766666667	0.009027895	0.002751909	0.007452588	0.00641079733333333
749	C00780	176.094963	Serotonin	Tryptamine derivatives	+	2.612366667	0.043261361	0.073675766	0.061858133	0.05959842	0.047998297	0.061947027	0.005403703	0.0384496756666667	0.072382018	0.025016158	0.091076548	0.062824908	0.066421684	0.096513078	0.101790920	0.088241894	0.113790734	0.122350462	0.142361489	0.126167561666667
750	C00413	581.265673	Streptomycin	Organooxygen compounds	+	12.83896667	0.0003764252	0.0034550451	0.0068659823	0.00356581753333333	0.0035444118	0.0058822708	0.0022280885	0.0038849237	0.0028775835	0.0049902911	0.0019898531	0.00328590923333333	0.0053609516	0.0025273197	0.0027797892	0.00355602016666667	0.0040991922	0.0029028896	0.0028676639	0.00328991523333333
751	C00819	146.069143	D-Glutamine	Carboxylic acids and derivatives	+	0.658483333	14.19181995	18.71327716	12.67387430	15.19299047	38.03910993	42.86211889	0.01242719	26.97121867	27.38582548	35.95674693	37.73926047	33.6939442933333	52.16554437	40.81133386	51.52198128	48.1662865033333	59.64797902	36.12778097	36.84678516	44.20751505
752	C03114	146.084398	Dimethylbenzimidazole	Benzimidazoles	+	10.5638	0.007924815	0.005668583	0.006627061	0.006740153	0.011390191	0.002927609	0.009539465	0.00795242166666667	0.001867863	0.004022645	0.005003444	0.00363131733333333	0.004535544	0.009790463	0.002937576	0.00575452766666667	0.007519156	0.002998962	0.005081166	0.00519976133333333
753	C06006	146.05791	(S)-2-Aceto-2-hydroxybutanoate	Keto acids and derivatives	+	0.66155	0.072464155	0.089001464	0.064708121	0.0753912466666667	0.158165744	0.191127853	0.002117277	0.117136958	0.113430887	0.150820644	0.163301325	0.142517618666667	0.247245308	0.169773296	0.209871138	0.208963247333333	0.259205144	0.167250425	0.210375685	0.212277084666667
754	C08369	146.022392	Diallyl disulfide	Miscellaneous	+	0.678083333	1.07514351	1.38164849	0.94199377	1.13292859	2.79620950	3.24570587	0.01835719	2.02009085333333	2.12814393	2.63099211	3.35517268	2.70476957333333	4.21153379	2.83068011	3.61723907	3.55315099	4.57480883	2.87060069	3.65787320	3.70109424
755	C02242	165.06506	7-Methylguanine	Imidazopyrimidines	+	1.561066667	0.003664140	0.002593775	0.008263324	0.004840413	0.006396326	0.009939611	1.141328683	0.385888206666667	0.002250637	0.005410032	0.001388010	0.00301622633333333	0.004819600	0.001417801	0.002813269	0.00301689	0.006235387	0.002349102	0.004454438	0.004346309
756	C15769	165.042594	(R)-2-Hydroxy-2H-1,4-benzoxazin-3(4H)-one	Benzoxazines	+	5.0519	0.0021633464	0.0025490869	0.0020200726	0.00224416863333333	0.0062581129	0.0033872759	0.0024625473	0.0040359787	0.0021862563	0.0003636730	0.0007200260	0.0010899851	0.0044462207	0.0013836275	0.0006798801	0.00216990943333333	0.0048854315	0.0061805789	0.0015962633	0.0042207579
757	C19578	165.078979	5-(3-Pyridyl)-2-hydroxytetrahydrofuran	Pyridines and derivatives	+	2.803	0.009238812	0.004618966	0.003429420	0.00576239933333333	0.007361090	0.002697828	0.003037797	0.00436557166666667	0.003096233	0.008506266	0.005710632	0.00577104366666667	0.005306898	0.007650182	0.009817976	0.00759168533333333	0.004851310	0.005370350	0.011461632	0.007227764
758	C08301	149.084064	Cathinone	Alkaloids	+	6.679833333	0.0006205697	0.0016571440	0.0011074752	0.0011283963	0.0020643468	0.0024525791	0.0124709683	0.0056626314	0.0017630589	0.0010175265	0.0021185550	0.0016330468	0.0012454194	0.0006926479	0.0009527621	0.0009636098	0.0024556988	0.0005440052	0.0017297611	0.00157648836666667
759	C05578	149.047679	5,6-Dihydroxyindole	Indoles and derivatives	+	6.679833333	0.009369694	0.002102263	0.016831716	0.00943455766666667	0.012688892	0.012057272	0.005714655	0.0101536063333333	0.004786709	0.005838917	0.008040863	0.006222163	0.004971373	0.007461291	0.008800757	0.007077807	0.005622061	0.006188332	0.005616914	0.00580910233333333
760	C01375	803.481979	Tacrolimus	Alkaloids	+	12.39613993	0.003865049	0.004684606	0.009390564	0.005980073	0.009123233	0.010107426	0.022047263	0.0137593073333333	0.008753498	0.008049403	0.009253317	0.008685406	0.007992087	0.003270810	0.008852336	0.00670507766666667	0.015207367	0.003115884	0.001961164	0.00676147166666667
761	C09727	290.07904	Epicatechin	Flavonoids	+	5.07785	1.255346e-04	6.549380e-03	2.015230e-03	0.00289671486666667	3.774363e-04	4.517604e-03	4.841411e-03	0.00324548376666667	2.870196e-03	1.999726e-03	1.460468e-03	0.00211013	7.306999e-04	9.793795e-05	1.965736e-03	0.00093145795	1.140308e-04	3.826352e-04	2.025497e-03	0.000840721
762		166.062995	3-Ethoxy-4-hydroxybenzaldehyde	Phenols	+	5.71545	0.010620896	0.005326247	0.009885493	0.00861087866666667	0.015113602	0.022822106	0.020433592	0.0194564333333333	0.020670027	0.021748222	0.014836803	0.0190850173333333	0.025273404	0.017923231	0.009134176	0.0174436036666667	0.011052196	0.017487411	0.018921026	0.015820211
763	C00263	119.058244	L-Homoserine	Amino acid and derivatives	+	0.671183333	1.00379028	0.82263465	1.05277343	0.959732786666667	1.18057314	1.08635883	0.06502011	0.77731736	0.83538406	1.30181491	1.10748503	1.08156133333333	0.95687443	0.94577207	1.00281912	0.96848854	1.09068433	1.29062630	0.95735891	1.11288984666667
764	C17058	384.214805	Cinnzeylanol	Diterpenoids	+	6.830883333	0.0051662324	0.0011848768	0.0020294978	0.00279353566666667	0.0033246641	0.0012707064	0.0048503471	0.00314857253333333	0.0026841767	0.0018608713	0.0009719881	0.00183901203333333	0.0010442467	0.0070606025	0.0017136728	0.00327284066666667	0.0034991207	0.0021903436	0.0013271085	0.0023388576
765	C09954	216.078645	Euparin	Phenols	+	8.7416	0.0019275658	0.0008758133	0.0053213916	0.0027082569	0.0013186479	0.0054089202	0.0045268008	0.0037514563	0.0016933878	0.0006436630	0.0017357904	0.00135761373333333	0.0037463335	0.0008859724	0.0038721465	0.00283481746666667	0.0009834310	0.0024143654	0.0005955094	0.00133110193333333
766	C00956	161.068809	L-Homoglutamic acid	Amino acid and derivatives	+	0.728116667	0.016841642	0.013422663	0.010249108	0.013504471	0.014759740	0.009302708	0.034780493	0.0196143136666667	0.003992387	0.009054295	0.013751564	0.00893274866666667	0.013091708	0.009359141	0.019067312	0.013839387	0.027362105	0.014601573	0.011352546	0.0177720746666667
767	C00846	160.037175	3-Oxoadipic acid	Keto acids and derivatives	+	2.827283333	0.004693564	0.002789905	0.006057531	0.00451366666666667	0.007290618	0.003535109	0.004474661	0.00510012933333333	0.007796312	0.004670690	0.004236206	0.005567736	0.007086330	0.008051082	0.006941529	0.007359647	0.004683403	0.007099885	0.004196176	0.005326488
768	C12452	183.125929	Tropine acetate	Alkaloids	+	3.23935	0.04255543	0.04180532	0.03728406	0.04054827	0.02379292	0.01962209	0.19986259	0.0810925333333333	0.01714807	0.03589014	0.02769626	0.02691149	0.01709047	0.02137882	0.02714669	0.0218719933333333	0.02047678	0.01915180	0.03222137	0.0239499833333333
769	C09614	272.068475	Butin	Flavonoids	+	8.82805	0.005939236	0.006146629	0.006890856	0.00632557366666667	0.005229474	0.004302332	0.003420637	0.004317481	0.007774064	0.005965817	0.002849851	0.00552991066666667	0.003737052	0.003373738	0.012366885	0.00649255833333333	0.005317022	0.006444380	0.005365570	0.00570899066666667
770	C11523	426.386165	Citrostadienol	Steroids	+	12.28533333	0.028966836	0.007146392	0.018535903	0.018216377	0.005802764	0.040616819	0.003420637	0.0166134066666667	0.023802177	0.012690263	0.029705563	0.022066001	0.006227445	0.009775804	0.014945160	0.0103161363333333	0.017308513	0.022767236	0.017926935	0.019334228
771	C08637	426.386165	Taraxerol	Triterpenoids	+	12.71208333	0.047556886	0.029015134	0.050051386	0.042207802	0.031710775	0.110957470	0.006969828	0.0498793576666667	0.036974634	0.021726363	0.055402310	0.0380344356666667	0.015048063	0.026790307	0.047522711	0.029787027	0.060251862	0.013301058	0.053878647	0.042477189
772	C14750	320.162375	alpha-Zearalenol	Macrolides and analogues	+	5.38755	0.0122192862	0.0082799380	0.0039989598	0.00816606133333333	0.0051664160	0.0044106488	0.0062773431	0.00528480263333333	0.0033161887	0.0016511916	0.0020666341	0.00234467146666667	0.0166809317	0.0006342619	0.0188104761	0.0120418899	0.0022102583	0.0127652400	0.0074285412	0.00746801316666667
773	C03765	136.05243	4-Hydroxyphenylacetaldehyde	Benzene and substituted derivatives	+	10.57346667	0.014324277	0.011807153	0.008423930	0.0115184533333333	0.004608227	0.004411245	1.353922741	0.454314071	0.007516489	0.012272562	0.011628424	0.0104724916666667	0.004031469	0.008065289	0.011776001	0.00795758633333333	0.010594967	0.008932151	0.007933468	0.00915352866666667
774	C00761	342.13147	Myzodendrone	Phenols	+	2.789716667	0.0038161916	0.1581598057	0.0064683811	0.0561481261333333	0.0568807756	0.0042474860	1.7667922960	0.609306852533333	0.0053158475	0.0026188423	0.0043168482	0.004083846	0.0006261571	0.0834620764	0.0041469114	0.0294117149666667	0.1047903905	0.0058264104	0.0050932056	0.0385700021666667
775	C08759	348.15729	Eurycomalactone	Diterpenoids	+	5.79035	0.010958913	0.003899599	0.002475449	0.005777987	0.003853065	0.005329643	1.667261110	0.558814606	0.002603700	0.006419838	0.002061772	0.00369510333333333	0.006423269	0.002706445	0.004774473	0.004634729	0.001652303	0.003674691	0.002057527	0.002461507
776	C00267	180.06339	alpha-D-Glucose	Carbohydrates	+	0.755158333	0.201157026	0.057820455	0.232556380	0.163844620333333	0.156200183	0.259998263	0.008616025	0.141604823666667	0.160652259	0.066144544	0.120203961	0.115666921333333	0.063576160	0.140876491	0.140784969	0.115079206666667	0.150518029	0.173551580	0.101390067	0.141819892
777	C01766	154.135765	(-)-Borneol	Monoterpenoids	+	3.423966667	0.0043629728	0.0036241778	0.0032468864	0.003744679	0.0047589075	0.0015708121	0.1035426616	0.0366241270666667	0.0025375556	0.0021819967	0.0049030130	0.00320752176666667	0.0001048505	0.0011753813	0.0021049640	0.0011283986	0.0024744053	0.0012112625	0.0016349277	0.00177353183333333
778	C11393	154.135765	Alpha-Terpineol	Monoterpenoids	+	3.456525	0.0043629728	0.0036241778	0.0032468864	0.003744679	0.0047589075	0.0015708121	0.0108715908	0.00573377013333333	0.0025375556	0.0021819967	0.0049030130	0.00320752176666667	0.0001048505	0.0011753813	0.0021049640	0.0011283986	0.0048848392	0.0012112625	0.0016349277	0.0025770098
779	C09320	274.084125	(+)-Afzelechin	Flavonoids	+	1.091133333	0.008900832	0.010553056	0.025371061	0.0149416496666667	0.005278159	0.009300280	0.923125827	0.312568088666667	0.004677784	0.005647201	0.007645766	0.00599025033333333	0.004945895	0.006102834	0.005569692	0.00553947366666667	0.008211133	0.008742893	0.006754519	0.00790284833333333
780	C00221	180.06339	Beta-D-Glucose	Organooxygen compounds	+	3.272916667	0.013062143	0.019537203	0.016036712	0.0162120193333333	0.006843930	0.005490819	0.027973054	0.0134359343333333	0.009648260	0.008214706	0.009213351	0.009025439	0.007955886	0.006075328	0.007610202	0.00721380533333333	0.009889985	0.007598474	0.007395593	0.008294684
781	C06323	129.057849	Isoquinoline	Alkaloids	+	6.126	1.961183318	1.888779524	2.897801052	2.24925463133333	1.178929344	1.594554238	0.002134821	0.925206134333333	1.129071278	2.590436668	1.680465485	1.79999114366667	0.912006618	1.222950250	1.319361344	1.151439404	1.448140859	1.576811641	1.529922170	1.51829155666667
782	C08620	594.158475	Cyanidin 3-rutinoside	Flavonoids	+	6.084166667	4.795908385	4.630484500	0.002783602	3.143058829	1.831678505	1.675989609	0.714872990	1.40751370133333	0.001507527	2.874949801	0.007097565	0.961184964333333	0.002321077	0.001989223	0.003551851	0.002620717	0.001114875	0.001348335	0.003855896	0.00210636866666667
783	C12138	464.09548	Delphinidin-3-O-glucoside	Flavonoids	+	6.063816667	5.49611728	0.83026554	6.09700913	4.14113065	2.55169973	0.44515891	0.41886126	1.1385733	1.49989306	0.37159429	0.26964828	0.713711876666667	0.13784034	1.58683191	0.08769287	0.604121706666667	2.08791593	2.13164851	2.41308908	2.21088450666667
784	C03033	588.36622	25-Hydroxyvitamin D2-25-glucuronide	Organooxygen compounds	+	13.69508333	0.006272976	0.004283802	0.002403074	0.00431995066666667	0.008365336	0.008956100	0.016614639	0.011312025	0.005646809	0.008412628	0.011619984	0.008559807	0.006947015	0.001958245	0.003160084	0.00402178133333333	0.006207415	0.006644234	0.006277521	0.00637639
785	C10263	283.178359	Amabiline	Alkaloids	+	12.9902	0.12243738	0.06715778	0.09397566	0.0945236066666667	0.08237356	0.13269397	0.02443581	0.0798344466666667	0.10592374	0.07028136	0.05619055	0.0774652166666667	0.07775784	0.10801107	0.08932586	0.0916982566666667	0.09072400	0.10901863	0.08203114	0.09392459
786		428.36543	7-Oxo-beta-sitosterol	Steroids and steroid derivatives	+	13.54405	0.004226330	0.004391272	0.014216720	0.00761144066666667	0.012653694	0.008403885	0.002406284	0.00782128766666667	0.012719235	0.016491804	0.004637304	0.011282781	0.002754063	0.005532269	0.005249237	0.00451185633333333	0.003969646	0.005696527	0.006155147	0.00527377333333333
787		528.19955	Physalin L	Steroids and steroid derivatives	+	12.38601667	1.616889321	0.862596993	1.166386554	1.215290956	0.840798840	1.036133684	0.004735518	0.627222680666667	1.070186232	1.038796425	1.418684076	1.175888911	0.946182532	1.152050680	1.635520458	1.24458455666667	1.501755734	1.048383232	1.857397219	1.46917872833333
788	C03033	298.06887	Benzoyl glucuronide (Benzoic acid)	Organooxygen compounds	+	12.06715	0.019144498	0.024891374	0.029575438	0.0245371033333333	0.022883703	0.034979297	2.309043482	0.788968827333333	0.032879795	0.020358654	0.009878721	0.0210390566666667	0.025257392	0.009243343	0.015850327	0.0167836873333333	0.013455593	0.010196888	0.011748739	0.0118004066666667
789	C17956	318.219495	Grandifloric acid	Diterpenoids	+	6.47845	9.644598e-04	7.881648e-04	3.055095e-04	0.0006860447	3.574010e-03	1.465772e-04	6.159287e-05	0.00126072669	2.258027e-03	7.931415e-04	2.852610e-04	0.00111214316666667	8.725011e-04	2.835042e-04	1.296756e-03	0.0008175871	2.873653e-04	3.422162e-03	5.796217e-04	0.00142971633333333
790	C00407	131.094629	L-Isoleucine	Amino acid and derivatives	+	1.779341667	1.430303e+00	2.047069e-01	6.265085e-01	0.753839466666667	8.060236e-01	5.885448e-01	6.159287e-05	0.46487666429	5.338935e-01	1.199658e+00	1.184587e+00	0.972712833333333	7.368883e-01	5.436559e-01	9.108608e-01	0.730468333333333	1.056270e+00	9.013802e-01	7.639880e-01	0.907212733333333
791	C01744	166.062995	Phloretic acid	Phenols	+	2.840438889	5.529701e-01	4.902530e-01	4.564637e-01	0.4998956	4.025611e-01	4.410717e-01	6.159287e-05	0.28123146429	3.852974e-01	4.954872e-01	6.102488e-01	0.497011133333333	5.650590e-01	4.256363e-01	6.423265e-01	0.5443406	6.714241e-01	5.484982e-01	6.224987e-01	0.614140333333333
792	C09849	156.151415	beta-Citronellol	Monoterpenoids	+	1.410016667	1.461600e-02	1.106397e-02	1.211299e-02	0.0125976533333333	1.343708e-02	2.098961e-02	6.159287e-05	0.01149609429	5.427798e-03	1.589578e-02	1.280315e-02	0.011375576	6.953213e-03	9.001240e-03	1.109227e-02	0.00901557433333333	1.582833e-02	1.819309e-02	6.359052e-03	0.0134601573333333
793	C09258	328.131075	Decursin	Coumarins	+	13.77691667	0.0255001045	0.0157897093	0.0164282193	0.0192393443666667	0.0248327452	0.0238708414	0.0001231857	0.0162755907666667	0.0289591214	0.0253704558	0.0239665566	0.0260987112666667	0.0189144456	0.0190420085	0.0140267709	0.0173277416666667	0.0101472780	0.0273767949	0.0264251589	0.0213164106
794		328.24023	Neogrifolin	Phenols	+	13.79578333	0.0015957106	0.0020833827	0.0027416634	0.00214025223333333	0.0022220277	0.0026589713	0.0001231857	0.00166806156666667	0.0030625961	0.0023258600	0.0026745276	0.00268766123333333	0.0023815341	0.0029649911	0.0030025899	0.00278303836666667	0.0012362599	0.0027190682	0.0036466746	0.0025340009
795	C10384	446.1213	Physcion 1-O-beta-D-glucoside	Anthraquinones	+	6.701383333	0.0001255346	0.0029319885	0.0001139732	0.00105716543333333	0.0038718660	0.0059244700	0.0001231857	0.00330650723333333	0.0009539504	0.0001038782	0.0054325369	0.00216345516666667	0.0017676861	0.0065153847	0.0090887185	0.00579059643333333	0.0035189534	0.0010646000	0.0060362083	0.00353992056666667
796	C00712	282.25588	Oleic acid	Fatty Acyls	+	13.0279	2.2988760987	2.2767554204	3.5731051575	2.71624555886667	2.5946736498	1.9131328145	0.0001231857	1.50264321666667	3.0136258572	2.3944840026	2.2214462160	2.5431853586	2.5617789492	2.5770719582	2.6331412485	2.59066405196667	2.8740453104	2.7190809759	2.9191677514	2.8374313459
