# Supplementary material for: Combined Transcriptomics and Metabolomics Analysis Reveals the Effect of Selenium Fertilization on Lycium barbarum Fruit
Source: Molecules. 2023 Dec 14;28(24):8088. doi: 10.3390/molecules28248088 (PMC10745541; doi:10.3390/molecules28248088)
Supplement: Supplementary file 1 [file molecules-28-08088-s001.zip › Table S1.xlsx]

## Sheet: Sheet1
Table S1. Differential metabolites related to amino acid metabolism in Lycium barbarum
Selenium treatment group	Classification	Metabolite name	Mean CK	Mean	P-value	log2(FC)
SE1vsCK	Amino acid and derivatives	Phenylacetylglycine	0.01461	0.00586	0.0046851	-1.317
		5-Aminovaleric acid	3.23039	1.3761	0.024703	-1.2311
		DL-Norvaline	1.12935	0.58449	0.035887	-0.95025
		Proline	152.684	99.6248	0.016339	-0.61597
		L-Citruline	19.5581	31.5832	0.049761	0.69139
		L-Lysine	15.193	33.694	0.0073089	1.1491
SE2vsCK	Amino acid	3-Methy-L-histidine	0.01274	0.03742	0.0055839	1.554
	Amino acid and derivatives	5-Aminovaleric acid	3.23039	0.9844	0.00087694	-1.7144
		DL-Norvaline	1.12935	0.38747	0.00031028	-1.5433
		L-Valine	0.94362	0.35455	0.0027461	-1.4122
		L-Norleucine	1.54376	0.6847	0.003297	-1.1729
		Phenylacetylglycine	0.01461	0.00992	0.024826	-0.55854
		Proline	152.684	104.275	0.018623	-0.55015
		L-Aspartic acid	0.73285	0.50931	0.036064	-0.52495
		L-Ornithine	1.18777	2.0448	0.00076041	0.78371
		trans-4-Hydroxy-L-proline	0.06619	0.11926	0.025974	0.84944
		L-Citruline	19.5581	35.562	0.0095938	0.86257
		Pyrrole-2-carboxylic acid	0.00396	0.0074	0.0094509	0.90279
		L-Methionine	0.05626	0.11603	0.033776	1.0445
		L-Kynurenine	0.00057	0.00136	0.043409	1.2442
		L-Pipecolic acid	9.23344	28.0793	0.0027047	1.6046
		L-Lysine	15.193	48.1663	0.0013033	1.6646
SE3vsCK	Amino acid and derivatives	5-Aminovaleric acid	3.23039	1.00498	0.00055892	-1.6845
		L-Valine	0.94362	0.34189	0.0016704	-1.4647
		DL-Norvaline	1.12935	0.43754	0.00016844	-1.368
		L-Norleucine	1.54376	0.72802	0.0036318	-1.0844
		L-Aspartic acid	0.73285	0.47365	0.022049	-0.6297
		Phenylacetylglycine	0.01461	0.0095	0.019804	-0.62169
		Proline	152.684	103.845	0.00757	-0.55612
		trans-4-Hydroxy-L-proline	0.06619	0.09951	0.027665	0.58828
		L-Ornithine	1.18777	1.83077	0.0037249	0.62419
		L-Citruline	19.5581	35.1298	0.04942	0.84493
		Glutathione	0.05458	0.10743	0.015645	0.97692
		Phenylacetyl-L-glutamine	0.00231	0.00482	0.012054	1.0607
		L-Kynurenine	0.00057	0.00129	0.0038011	1.1743
		L-Pipecolic acid	9.23344	24.0894	0.0053609	1.3835
		S-(5-Adenosy)-L-homocysteine	0.01533	0.04006	0.0031915	1.3856
		L-Lysine	15.193	44.2075	0.02163	1.5409
		L-Methionine	0.05626	0.17181	0.0034155	1.6108
