# Supplementary material for: Combined Transcriptomics and Metabolomics Analysis Reveals the Effect of Selenium Fertilization on Lycium barbarum Fruit
Source: Molecules. 2023 Dec 14;28(24):8088. doi: 10.3390/molecules28248088 (PMC10745541; doi:10.3390/molecules28248088)
Supplement: Supplementary file 1 [file molecules-28-08088-s001.zip › Table S2.xlsx]

## Sheet: Sheet1
Table 2. Differential metabolites related to flavonoids and flavonoid metabolism in Lycium barbarum
Selenium treatment group	Classification	Metabolite name	Mean CK	Mean	P-value	log2(FC)
SE1vsCK	Flavones	Homoorientin	0.01446	0.00308	0.034482	-2.2308
		Narcissoside	3.17854	1.20277	0.008655	-1.402
		7-Hydroxyflavone	0.03458	0.01768	0.025067	-0.96765
		Kaempferol-3-O-rutinoside	2.18082	1.26404	0.022918	-0.78683
	Flavonoids	Protocatechualdehyde	0.22615	0.13141	0.015015	-0.78317
		Quercetin 3-O-neohesperidoside	0.07609	0.05069	0.022178	-0.5858
		Cyanidin	0.00206	0.00298	0.045587	0.53389
		Naringenin	0.08475	0.14729	0.01183	0.7973
		Chalconaringenin	0.08844	0.21829	0.017329	1.3034
		Swertiajaponin	0.00276	0.00708	0.0010735	1.3616
SE2vsCK	Flavones	Lonicerin	0.00128	0.00405	0.021364	1.6654
		Quercetagetin	0.10437	0.00435	0.0029087	-4.5853
		Swertiajaponin	0.00276	0.00622	0.044494	1.1755
		Quercetin 3-O-neohesperidoside	0.07609	0.02508	0.0043346	-1.6011
		Morin	0.00338	0.0014	0.027354	-1.2709
		Eriodictyol	0.00262	0.0011	0.049235	-1.2509
		Homoeriodictyol	0.02903	0.01015	0.036694	-1.5167
		Delphinidin	0.00582	0.0028	0.041064	-1.0543
		7-Hydroxyflavone	0.03458	0.0176	0.024099	-0.97468
	Flavonoids	Protocatechualdehyde	0.22615	0.08132	0.00026465	-1.4756
		Astragalin	0.17975	0.06854	5.24e-05	-1.3909
		Taxifolin	0.02359	0.01347	0.018554	-0.80923
		Naringenin	0.08475	0.13914	0.023148	0.71515
		Narcissoside	3.17854	0.88445	0.00068534	-1.8455
		Rutin	36.1972	12.4637	0.0076553	-1.5382
		Kaempferol-3-O-rutinoside	2.18082	0.75833	0.0088987	-1.524
SE3vsCK	Flavones	Quercitrin	0.01675	0.00226	0.037754	-2.8903
		Eriodictyol	0.00262	0.00068	0.031904	-1.9393
		Quercetin 3-O-neohesperidoside	0.07609	0.03139	0.0036011	-1.2776
		Delphinidin	0.00582	0.00211	0.022494	-1.4658
		2,3-Dihydro-2-phenyl-4H-benzopyran-4-one	0.01737	0.03627	0.014456	1.0617
	Flavonoids	Rutin	36.1972	14.337	0.0033982	-1.3361
		Kaempferol-3-O-rutinoside	2.18082	1.03389	0.0086276	-1.0768
		Protocatechualdehyde	0.22615	0.11407	0.0009954	-0.98735
		Astragalin	0.17975	0.12293	0.0053271	-0.54823
		Naringenin	0.08475	0.25379	0.044404	1.5823
		Chalconaringenin	0.08844	0.30712	0.0011555	1.796
		Narcissoside	3.17854	1.02343	5.011e-05	-1.635
