# Supplementary material for: Combined Transcriptomics and Metabolomics Analysis Reveals the Effect of Selenium Fertilization on Lycium barbarum Fruit
Source: Molecules. 2023 Dec 14;28(24):8088. doi: 10.3390/molecules28248088 (PMC10745541; doi:10.3390/molecules28248088)
Supplement: Supplementary file 1 [file molecules-28-08088-s001.zip › Table S3.xlsx]

## Sheet: Sheet1
Table S3. Differential metabolites related to the alkaloid metabolism in Lycium barbarum
Selenium treatment group	Metabolite name	Mean CK	Mean	P-value	log2(FC)
SE1vsCK	Ecgonine	0.00192	0.00116	0.036574	-0.72347
	Triangularine	0.36024	0.45565	0.0065784	0.33896
	Nicotinamide	0.26839	0.42925	0.026107	0.67746
SE2vsCK	Calystegine A6	0.00194	0.00043	0.048184	-2.1852
	Kynurenic acid	0.0222	0.00722	0.0025246	-1.6203
	Nb-Feruloyltryptamine	0.00144	0.00052	0.040564	-1.4708
	3-Methylindole	0.34277	0.17089	0.0059438	-1.0041
	Isoquinoline	2.24925	1.15144	0.034185	-0.96601
	Tropine acetate	0.04055	0.02187	0.0050542	-0.89056
	Synephrine	0.0081	0.00479	0.041456	-0.75636
	Tryptophan	0.11335	0.07395	0.042599	-0.61611
	Vasicine	0.18436	0.12205	0.01265	-0.59509
	beta-Alanine	0.16799	0.20817	0.019124	0.30944
	Strychnine	0.0158	0.02329	0.04373	0.55951
	Nicotinamide	0.26839	0.43598	0.022456	0.69992
	(-)-Cinchonidine	0.08527	0.16694	0.036346	0.96924
	Cinchonine	0.03056	0.08467	0.01537	1.4701
SE3vsCK	Methyl (indol-3-yl)acetate	0.00492	0.00165	0.018735	-1.5806
	Ecgonine	0.00192	0.00075	0.0071229	-1.3522
	Skimmianin	0.00307	0.00142	0.039625	-1.1146
	Nordihydrocapsaicin	0.01381	0.00674	0.021418	-1.0343
	Tropine acetate	0.04055	0.02395	0.020562	-0.75962
	3-Hydroxy-2-methylpyridine	0.00374	0.00227	0.032429	-0.72167
	Synephrine	0.0081	0.00512	0.044999	-0.66283
	3-Methylindole	0.34277	0.22545	0.021224	-0.60443
	Tryptophan	0.11335	0.0824	0.047698	-0.45997
	Vasicine	0.18436	0.1372	0.010607	-0.42629
	Arecaidine	0.14668	0.11796	0.0035098	-0.31432
	Indole	3.73836	3.06243	0.01426	-0.28773
	beta-Alanine	0.16799	0.19101	0.015378	0.18533
	Trigonelline	0.66098	0.9624	0.020417	0.54202
	Crotonoside	1.96796	3.34827	0.023707	0.76672
	Strychnine	0.0158	0.03018	0.014947	0.93307
	Yohimbine	0.00111	0.00217	0.038324	0.975
	Calystegine A7	0.09744	0.22552	0.0013704	1.2107
	Nicotinamide	0.26839	0.62343	0.0019767	1.2159
	Aloperine	0.00043	0.00114	0.01235	1.4128
	(-)-Cinchonidine	0.08527	0.24279	0.0044854	1.5096
	Cinchonine	0.03056	0.11111	0.019353	1.8622
